# Supplementary material for: Pericyte FAK negatively regulates Gas6/Axl signalling to suppress tumour angiogenesis and tumour growth
Source: Nat Commun. 2020 Jun 4;11:2810. doi: 10.1038/s41467-020-16618-6 (PMC7272651; doi:10.1038/s41467-020-16618-6)
Supplement: Supplementary file 3 — Source Data [file 41467_2020_16618_MOESM3_ESM.xlsx]

## Sheet: Figure 1
Figure 1a	Tumour volume (mm3)						Figure 1b	Tumour volume (mm3)			Figure 1d	a-sma +ve BV (%)			Figure 1f	Proliferating EC (%)
B16F0	pdgfrbcre-;fakfl/fl							RIP-Tag;pdgfrbcre-;fakfl/fl	RIP-Tag;pdgfrbcre+;fakfl/fl		B16F0	pdgfrbcre-;fakfl/fl	pdgfrbcre+;fakfl/fl			pdgfrbcre-;fakfl/fl	pdgfrbcre+;fakfl/fl
DAY	0	6	8	10	12		Mouse1	163.89	817.854			91.5	78.5		Mouse 1	43.8	Mouse 1	13
Mouse 1	0	0	93.6	673.92	1764		2	87.349	528.066			84.1	45.7			28.6		9.1
2	0	0	152.88	566.28	520		3	25.624	1400.57			82.7	61.9			5.6		23.5
3	0	0	524.16	1064.96	540		4	0	169.778			83.2	28.5			0		18.8
4	0	14.04	232.96	336.96	1056		5	145.186	254.597			73.5	40.5		Mouse 2	7.1		22.2
5	0	0	336.96	336.96	576		6	19.344	29.962				54.5			15.8	Mouse 2	33.3
6	0	0	131.04	336.96	840		7	18.123	152.612							22.2		25
7	0	0	294.84	748.8	726		8	6.156	44.722		RIP-Tag	pdgfrbcre-;fakfl/fl	pdgfrbcre+;fakfl/fl			60		42.9
8	0	0	232.96	503.36	720		9	136.071	212.355			76.25	86.34			16.7		12.5
9	0	33.28	294.84	232.96	585		10		489.456			78.15	43.77			18.8		25
10	0	0	416	748.8	1296		11		34.228			82.22	53.6		Mouse 3	21.4		35.7
11	0	0	232.96	503.36	765							83.56	67.71			0		50
12	0	0	33.28	33.28	210		Figure 1c	Blood vessels/mm2				73.51	56.48			30	Mouse 3	16.7
13	0	0	127.4	336.96	280		B16F0	pdgfrbcre-;fakfl/fl	pdgfrbcre+;fakfl/fl			68.04	47.98			20		30
14	0	24.96	74.88	199.68	144			29.8	30.3			77.27	44.63			54.5		20
15	0	0	52	112.32	472.5			23.3	65.5			81.81	53.56			0		33.3
16	0	0	0	0	6			31.66	46.4			80.13	51.65			0		25
17	0	0	93.6	336.96	198							68.55			Mouse 4	36.4		20
																28.6	Mouse 4	16.7
	pdgfrbcre+;fakfl/fl						LLC	pdgfrbcre-;fakfl/fl	pdgfrbcre+;fakfl/fl		Figure 1e	Hoescht/PE-Pecam area				25		57.1
DAY	0	6	8	10	12			50	78.9474			pdgfrbcre-;fakfl/fl	pdgfrbcre+;fakfl/fl			0		10
Mouse 1	0	0	145.6	265.2	280			63.1579	86.8421		Mouse 1	2.19492	Mouse 1	4.16		12.5		60
2	0	47.32	713.44	615.16	1280			68.4211	86.8421			2.67257		6.74		11.1	Mouse 5	20
3	0	0	713.44	878.8	2660			60.5263	71.0526			5.24636		3.68		20		22.2
4	0	0	294.84	673.92	588			76.3158	47.3684			2.96197		1.77				50
5	0	0	0	0				84.2105	97.3684			3.45612		1.27				14.3
6	0	24.96	166.4	232.96	1400			71.0526	76.3158			2.93934		2.5				42.9
7	0	0	232.96	503.36	484			63.1579	57.8947		Mouse 2	2.60864	Mouse 2	3.21
8	0	0	166.4	336.96	2805			78.9474	92.1053			0.928499		4.44
9	0	0	93.6	748.8	3179			47.3684	86.8421			2.21563		1.46
10	0	0	312	629.2	1386			44.7368	84.2105			2.24997		0.99
11	0	33.28	599.04	1404	3400			68.4211	68.4211			0.7106		0.28
12	0	65	178.36	748.8	2016			86.8421				0.890962		1
13	0	0	713.44	1502.8	1008			39.4737				1.34017	Mouse 3	4.43
14	0	0	232.96	823.68	960			36.8421			Mouse 3	0.57		3.35
15	0	0	294.84	416	360			81.5789				7.62		1.02
16	0	0	294.84	1019.2	1500			76.3158				3.89		0.58
17	0	0	93.6	566.28	1360			73.6842				1.02		3.17
18		0	52	178.36	135			44.7368				1.67		4.67
19		0	33.28	379.08	560							4.54		3.19
20		0	0	112.32	1100		RIP-Tag	RIP-Tag;pdgfrbcre-;fakfl/fl	RIP-Tag;pdgfrbcre+;fakfl/fl		Mouse 4	1.23		1.85
21		0	0	33.28	108			0.623665	60.0597			1.49		1.62
22		0	312	336.96	1536			50.6741	82.8556			7.24	Mouse 4	8.12
23		0	52	178.36	231			43.2704	30.4869			6.53		12.7
24		0	379.08	379.08	243			49.5633	55.7677			2.56		12.98
25		0	65	878.8	637			13.8604	43.8232			2.07		3.37
								20.4835	67.6223					2.88
LLC	pdgfrbcre-;fakfl/fl							41.2982	42.2698					0.13
DAY	0	6	10	12	14	17			162.189					2.97
Mouse 1	0	28.5	33.4	32.1	35.3	46.8			56.6075					2.85
2	0	0	13	33.9	66.2	68.8			79.15					2.37
3	0	0.8	39.2	50.1	76.5	141.5								1.83
4	0	21.4	76.3	92	133.8	332.9								1.59
5	0	14.8	135.8	149.7	232.2	267.6								1.28
6	0	16.6	26.1	69	138.9	289.5								3.44
7	0	22.5	115.9	113.9	222	403.4
	pdgfrbcre+;fakfl/fl
Mouse 1	0	56.5	74.1	112.3	136.8	207
2	0	18.8	91.6	155.4	284.9	387.2
3	0	23.5	158	239.6	420.6	402
4	0	39.6	161	179.7	332.5	399.3
5	0	59.3	242.3	233.5	322.4
6	0	31.1	36.3	64.6	123.6	331.9
7	0	25.1	129	192.3	410.6	407.4
8	0	38.6	42.3	64.9	152.8

## Sheet: Figure 2
Figure 2a	Blood vessels density (fold change)
PBS	pdgfrbcre-;fakfl/fl	pdgfrbcre+;fakfl/fl		VEGF	pdgfrbcre-;fakfl/fl	pdgfrbcre+;fakfl/fl		PDGF-B	pdgfrbcre-;fakfl/fl	pdgfrbcre+;fakfl/fl		PlGF	pdgfrbcre-;fakfl/fl	pdgfrbcre+;fakfl/fl
	0.7	1.02			1.47	1.02			1.11	0.81			2.15	0.46
	0.6	0.78			1.96	1.2			1.28	0.46			2.62	1.77
	1.1	0.57			1.69	1.22			1.79	0.82			2.02	1.41
	1.05	1.15			1.49	1.03			1.96	0.51			2.47	1.07
	0.62	0.5			1.53	1.23			1.14	0.87			2.16	1.56
	0.95	1.47			1.92	1.42			1.84	0.99			2.4	0.9
	1.99	0.61			1.48	0.99			0.62	0.54			2.08	1.56
		0.77				0.83			1.33				2.95	0.7
		1.94							2.04
Figure 2b	a-sma +ve blood vessels (%)
	pdgfrbcre-;fakfl/fl	pdgfrbcre+;fakfl/fl
	91.5493	45.7143
	84.1463	61.9048
	82.6772	28.4884
	83.1579	40.5405
	73.494	54.4554
Figure 2c	See separate spreadsheet for raw data
Figure 2d	Adhesion
	BSA		Fn		Coll IV		Coll I		Lm 1		Fibrinogen
	pdgfrbcre-;fakfl/fl	pdgfrbcre+;fakfl/fl	pdgfrbcre-;fakfl/fl	pdgfrbcre+;fakfl/fl	pdgfrbcre-;fakfl/fl	pdgfrbcre+;fakfl/fl	pdgfrbcre-;fakfl/fl	pdgfrbcre+;fakfl/fl	pdgfrbcre-;fakfl/fl	pdgfrbcre+;fakfl/fl	pdgfrbcre-;fakfl/fl	pdgfrbcre+;fakfl/fl
	0.0699	0.0765	0.1939	0.2131	0.0719	0.0839	0.0732	0.0713	0.0802	0.0866	0.1283	0.1446
	0.0692	0.0699	0.2009	0.1939	0.0733	0.0834	0.0769	0.0726	0.0824	0.0925	0.1395	0.1294
	0.0691	0.069	0.2095	0.191	0.0767	0.0719	0.0741	0.0736	0.0799	0.0746	0.1623	0.1327
	0.0643	0.0621	0.1713	0.196	0.0706	0.0751	0.0693	0.0723	0.0826	0.0823	0.1422	0.1175
	0.0881	0.0648	0.1529	0.1607	0.0819	0.0783	0.0684	0.0668	0.0772	0.0742	0.1262	0.1365
	0.0779	0.0657	0.1661	0.1601	0.0893	0.0724	0.0684	0.0668	0.0796	0.0723	0.1466	0.1341
	0.096	0.0692	0.1632	0.1693	0.0861	0.0702	0.068	0.069	0.0875	0.0695	0.1419	0.1312
	0.0789	0.0712	0.1721	0.1524	0.0911	0.0699	0.0745	0.0673	0.0915	0.071	0.1579	0.1335
Figure 2e	Cell proliferation (fold increase) (average of 5 experimental repeats)
Time (h)	WT pericyte					FAKKO pericyte
0	17.7	17.5	15	12		29.9	22.9	18.9	29.4
1.13333	20.4	18.6	16.2	13.7		31.6	24.6	21.5	32.2
6.01667	26.4	22.2	20	15.2		39.2	30.7	26.7	40.1
12.0167	31.8	27	25.4	18.3		44	39.3	32.7	48.6
18.0167	37.7	32.3	29.3	22.3		50.1	45.1	36.9	56.9
24	42.2	34.5	34	24.3		56.3	51.6	43.1	64.1
30.0167	46.7	39.7	38.3	28.1		60.8	57.8	49	70.9
36.0167	50.8	43.9	43.4	29.7		65.6	63.5	52.2	75.6
42.0167	55.8	47.4	45.1	33.2		72.2	69.1	59.3	79.9
48	59.7	54.2	50.9	37.7		76.8	74.9	63.2	85.3
Data was normalised for graph
Figure 2f	Densitometry							Figure 2g	Densitometry
Ratio p-ERK/ERKERK	Time	WT		FAKKO				VEGF	Ratio p-VEGFR2/VEGFR2	Time	WT			FAKKO
	0	0.166	0.183	0.185	0.194					0	0.159	0.0397	0.107726	0.034	0.0227	0.0152138
	5	2.326	1.845	1.814	1.891					5	0.148	0.2394	0.193133	0.39	0.3201	0.169526
	15	2.272	1.589	1.925	2.002					15	0.207	0.2229	0.272325	0.307	0.3078	0.332017
	30	0.452	0.431	0.338	0.346					30	0.111	0.2087	0.225452	0.1	0.1215	0.335281
	60	0.219	0.273	0.231	0.337					60	0.196	0.1395	0.143992	0.239	0.1474	0.390393
Ratio p-AKT/AKT		WT		FAKKO				VEGF	Ratio p-ERK/ERK		WT			FAKKO
	0	0.1485	0.536	0.1775	0.2215					0	0.013	0.254	0.546	0.057	0.378	0.034	0.008	0.773	0.294	0.218
	5	0.753	1.03	1.2943	0.7655					5	0.923	0.998	0.78	0.498	0.399	0.153	0.137	1.507	0.432	0.172
	15	1.153	4.669	2.3367	1.18					15	0.612	0.639	0.729	0.585	0.93	0.895	0.793	1.041	0.64	0.281
	30	1.309	1.776	1.004	1.004					30	0.219	0.139	0.252	0.222	0.232	0.171	0.13	0.32	0.365	0.145
	60	0.501	1.72	1.082	0.508					60	0.176	0.293	0.331	0.163	0.148	0.166	0.157	0.507	0.274	0.183
Ratio p-JNK/SAPK/JNK/SAPK		WT		FAKKO				PlGF	Ratio p-ERK/ERK		WT				FAKKO
	0	0.564	1.138	0.587	0.756					0	0.045	0.164	0.5382	0.201	0.057	0.02	0.215	0.417
	5	0.421	0.331	0.709	0.724					5	0.095	0.498	1.3291	0.517	0.412	0.048	0.2912	0.813
	15	1.248	2.042	0.0052356	1.783					15	0.803	0.73	1.1582	0.962	0.819	0.37	0.5372	1.295
	30	0.837	0.85	1.455	0.684					30	0.16	0.489	0.4462	0.481	0.214	0.084	0.4588	0.618
	60	0.565	0.856	0.263	0.314					60	0.246	0.601	0.2396	0.271	0.197	0.094	0.2022	0.436

## Sheet: Figure 2c raw data
Figure 2C Single cell migration (migration speed (um/min))
Expt1	FAKKO serum	---	---	---	---	---	---	---		FAKKO serum starved	---	---	---	---	---	---	---	Expt2	FAKKO serum	---	---	---	---	---	---	---		FAKKO serum starved	---	---	---	---	---	---	---	EXpt1	WT serum	Track n¡	Slice n¡	X	Y	Distance	Velocity	Pixel Value		WT serum starved	---	---	---
	Cell 1	87	1	832	234	-1	-1	3176		1	124	1	424	258	-1	-1	1381		1	87	1	292	834	-1	-1	2943		1	139	1	361	581	-1	-1	3019		1	1	3	569	422	-1	-1	3346		1	21	1	593
	2	87	2	814	230	2.379	1.189	7085		2	124	2	424	258	0	0	4414		2	87	2	292	834	0	0	2357		2	139	2	361	581	0	0	6241		2	1	4	569	422	0	0	3195		2	21	2	593
	3	87	3	821	236	1.189	0.595	12776		3	124	3	425	258	0.129	0.064	1595		3	87	3	292	834	0	0	1938		3	139	3	361	581	0	0	4332		3	1	5	569	422	0	0	3860		3	21	3	593
	4	87	4	821	237	0.129	0.064	10911		4	124	4	429	262	0.73	0.365	3373		4	87	4	293	834	0.63	0.063	2265		4	139	4	364	581	1.89	0.189	3496		4	1	6	569	422	0	0	3033		4	21	4	593
	5	87	5	821	246	1.161	0.58	3599		5	124	5	434	268	1.008	0.504	3213		5	87	5	297	834	2.52	0.252	3195		5	139	5	364	581	0	0	7402		5	1	7	569	422	0	0	4838		5	21	5	596
	6	87	6	821	250	0.516	0.258	3987		6	124	6	437	272	0.645	0.322	3508		6	87	6	298	834	0.63	0.063	2657		6	139	6	366	581	1.26	0.126	4312		6	1	8	572	432	6.577	0.658	3576		6	21	6	596
	7	87	7	818	253	0.547	0.274	4442		7	124	7	438	282	1.296	0.648	1414		7	87	7	301	833	1.992	0.199	3670		7	139	7	366	581	0	0	2392		7	1	9	572	433	0.63	0.063	5063		7	21	7	596
	8	87	8	817	254	0.182	0.091	4689		8	124	8	441	282	0.387	0.194	1385		8	87	8	302	832	0.891	0.089	3444		8	139	8	370	580	2.598	0.26	7985		8	1	10	572	433	0	0	6699		8	21	8	597
	9	87	9	814	254	0.387	0.194	4102		9	124	9	434	286	1.04	0.52	1252		9	87	9	302	832	0	0	7456		9	139	9	370	578	1.26	0.126	6292		9	1	11	572	433	0	0	7429		9	21	9	597
	10	87	10	814	246	1.032	0.516	8100		10	124	10	422	286	1.548	0.774	1278		10	87	10	306	828	3.564	0.356	4910		10	139	10	370	578	0	0	5640		10	1	12	572	433	0	0	7548		10	21	10	597
	11	87	11	810	245	0.532	0.266	5930		11	124	11	422	286	0	0	1252		11	87	11	310	820	5.635	0.563	7663		11	139	11	369	576	1.409	0.141	3377		11	1	13	570	433	1.26	0.126	9136		11	21	11	593
	12	87	12	801	244	1.168	0.584	2842		12	124	12	426	276	1.389	0.695	1448		12	87	12	312	820	1.26	0.126	10351		12	139	12	368	577	0.891	0.089	5244		12	1	14	560	444	9.366	0.937	8741		12	21	12	586
	13	87	13	793	249	1.217	0.608	3535		13	124	13	433	269	1.277	0.639	3255		13	87	13	312	821	0.63	0.063	5146		13	139	13	364	582	4.034	0.403	11265		13	1	15	554	449	4.92	0.492	4880		13	21	13	582
	14	87	14	792	253	0.532	0.266	3578		14	124	14	437	268	0.532	0.266	3525		14	87	14	306	828	5.808	0.581	6667		14	139	14	362	590	5.195	0.52	5376		14	1	16	550	454	4.034	0.403	3086		14	21	14	573
	15	87	15	796	253	0.516	0.258	3146		15	124	15	440	254	1.847	0.923	5543		15	87	15	302	830	2.817	0.282	4013		15	139	15	362	592	1.26	0.126	2735		15	1	17	550	461	4.41	0.441	4130		15	21	15	576
	16	87	16	801	254	0.658	0.329	6951		16	124	16	440	252	0.258	0.129	3177		16	87	16	301	830	0.63	0.063	4234		16	139	16	352	597	7.044	0.704	6137		16	1	18	553	462	1.992	0.199	5954		16	21	16	576
	17	87	17	820	252	2.465	1.232	8853		17	124	17	440	250	0.258	0.129	4655		17	87	17	288	832	8.286	0.829	3924		17	139	17	352	597	0	0	6499		17	1	19	562	462	5.67	0.567	3244		17	21	17	576
	18	87	18	822	246	0.816	0.408	7691		18	124	18	440	250	0	0	3254		18	87	18	284	834	2.817	0.282	7562		18	139	18	350	605	5.195	0.52	6605		18	1	20	564	464	1.782	0.178	3795		18	21	18	577
	19	87	19	821	242	0.532	0.266	5450		19	124	19	425	249	1.939	0.97	1909		19	87	19	288	838	3.564	0.356	10291		19	139	19	350	608	1.89	0.189	6270		19	1	21	564	465	0.63	0.063	4027		19	21	19	577
	20	87	20	817	241	0.532	0.266	6534		20	124	20	424	249	0.129	0.064	1149		20	87	20	298	846	8.068	0.807	8448		20	139	20	352	608	1.26	0.126	4181		20	1	22	562	466	1.409	0.141	4114		20	21	20	577
	21	87	21	816	240	0.182	0.091	7763		21	124	21	430	262	1.847	0.923	2638		21	87	21	302	850	3.564	0.356	6660		21	139	21	352	608	0	0	3577		21	1	23	562	466	0	0	3864		21	21	21	580
	22	87	22	810	240	0.774	0.387	4645		22	124	22	434	273	1.51	0.755	2508		22	87	22	313	854	7.374	0.737	7451		22	139	22	354	597	7.044	0.704	4046		22	1	24	562	466	0	0	3293		22	21	22	578
	23	87	23	796	244	1.878	0.939	8833		23	124	23	438	284	1.51	0.755	1558		23	87	23	337	860	15.585	1.559	3253		23	139	23	357	594	2.673	0.267	3771		23	1	25	570	466	5.04	0.504	3210		23	21	23	570
	24	87	24	790	245	0.785	0.392	5117		24	124	24	442	296	1.632	0.816	1161		24	87	24	316	860	13.23	1.323	4100		24	139	24	362	584	7.044	0.704	6477		24	1	26	572	469	2.271	0.227	3399		24	21	24	560
	25	87	25	790	245	0	0	4075		25	124	25	462	308	3.009	1.504	1378		25	87	25	314	858	1.782	0.178	3572		25	139	25	369	576	6.697	0.67	5909		25	1	27	577	470	3.212	0.321	3826		25	21	25	550
	26	87	26	793	249	0.645	0.322	4023		26	124	26	474	309	1.553	0.777	1429		26	87	26	302	853	8.19	0.819	9371		26	139	26	372	576	1.89	0.189	6814		26	1	28	582	470	3.15	0.315	4021		26	21	26	549
	27	87	27	796	252	0.547	0.274	3904		27	124	27	484	308	1.296	0.648	1385		27	87	27	300	852	1.409	0.141	8847		27	139	27	376	578	2.817	0.282	6262		27	1	29	586	472	2.817	0.282	6133		27	21	27	552
	28	87	28	802	256	0.93	0.465	3399		28	124	28	484	302	0.774	0.387	1478		28	87	28	290	861	8.476	0.848	5462		28	139	28	382	584	5.346	0.535	8863		28	1	30	594	465	6.697	0.67	6959		28	21	28	552
	29	87	29	806	258	0.577	0.288	4079		29	124	29	484	294	1.032	0.516	1637		29	87	29	290	862	0.63	0.063	7138		29	139	29	386	580	3.564	0.356	6098		29	1	31	601	457	6.697	0.67	8831		29	21	29	557
	30	87	30	809	261	0.547	0.274	3435		30	124	30	452	285	4.288	2.144	2241		30	87	30	290	862	0	0	12986		30	139	30	386	580	0	0	5536		30	1	32	610	452	6.486	0.649	3758		30	21	30	562
	31	87	31	812	265	0.645	0.322	3938		31	124	31	453	285	0.129	0.064	1595		31	87	31	286	864	2.817	0.282	8144		31	139	31	386	577	1.89	0.189	5635		31	1	33	612	458	3.984	0.398	4269		31	21	31	566
	32	87	32	814	266	0.288	0.144	4161		32	124	32	462	285	1.161	0.58	2822		32	87	32	281	866	3.393	0.339	7763		32	139	32	384	572	3.393	0.339	7473		32	1	34	609	472	9.02	0.902	5340		32	21	32	549
	33	87	33	822	268	1.064	0.532	3473		33	124	33	462	285	0	0	2560		33	87	33	281	866	0	0	9808		33	139	33	377	572	4.41	0.441	16058		33	1	35	609	482	6.3	0.63	5016		33	21	33	549
	34	87	34	837	268	1.935	0.968	5217		34	124	34	472	285	1.29	0.645	2654		34	87	34	276	862	4.034	0.403	10525		34	139	34	374	572	1.89	0.189	7042		34	1	36	609	485	1.89	0.189	3968		34	21	34	549
	35	87	35	841	268	0.516	0.258	4375		35	124	35	472	285	0	0	2597		35	87	35	276	856	3.78	0.378	12311		35	139	35	376	573	1.409	0.141	15452		35	1	37	609	485	0	0	3773		35	21	35	549
	36	87	36	842	270	0.288	0.144	4200		36	124	36	473	288	0.408	0.204	2591		36	87	36	276	854	1.26	0.126	4646		36	139	36	381	580	5.419	0.542	16059		36	1	38	610	477	5.079	0.508	4493		36	21	36	553
	37	87	37	842	272	0.258	0.129	4075		37	124	37	477	290	0.577	0.288	2956		37	87	37	276	853	0.63	0.063	4189		37	139	37	389	582	5.195	0.52	6749		37	1	39	618	470	6.697	0.67	5194		37	21	37	553
	38	87	38	846	273	0.532	0.266	3978		38	124	38	478	290	0.129	0.064	2863		38	87	38	277	850	1.992	0.199	4108		38	139	38	394	584	3.393	0.339	4795		38	1	40	640	469	13.874	1.387	4702		38	21	38	557
	39	87	39	848	274	0.288	0.144	3658		39	124	39	478	290	0	0	4363		39	87	39	277	850	0	0	4019		39	139	39	396	577	4.586	0.459	5981		39	1	41	650	480	9.366	0.937	3641		39	21	39	558
	40	87	40	850	278	0.577	0.288	3644		40	124	40	480	285	0.695	0.347	2967		40	87	40	277	848	1.26	0.126	5327		40	139	40	396	576	0.63	0.063	4627		40	1	42	664	489	10.485	1.049	4114		40	21	40	564
	41	87	41	850	278	0	0	4002		41	124	41	470	286	1.296	0.648	2766		41	87	41	277	845	1.89	0.189	7601		41	139	41	396	570	3.78	0.378	5661		41	1	43	664	488	0.63	0.063	3621		41	21	41	572
	42	87	42	848	268	1.316	0.658	3974		42	124	42	470	288	0.258	0.129	2007		42	87	42	281	838	5.079	0.508	5564		42	139	42	393	564	4.226	0.423	5223		42	1	44	648	484	10.39	1.039	3727		42	21	42	582
	43	87	43	842	264	0.93	0.465	5747		43	124	43	470	288	0	0	2380		43	87	43	289	833	5.943	0.594	10154		43	139	43	388	562	3.393	0.339	8769		43	1	45	633	484	9.45	0.945	4451		43	21	43	590
	44	87	44	841	264	0.129	0.064	6992		44	124	44	470	290	0.258	0.129	4125		44	87	44	290	833	0.63	0.063	16059		44	139	44	370	562	11.34	1.134	12839		44	1	46	630	476	5.383	0.538	6305		44	21	44	593
	45	87	45	837	262	0.577	0.288	9705		45	124	45	464	296	1.095	0.547	2261		45	87	45	292	834	1.409	0.141	10524		45	139	45	369	564	1.409	0.141	10244		45	1	47	622	465	8.569	0.857	5343		45	21	45	593
	46	87	46	826	261	1.425	0.712	7102		46	124	46	458	296	0.774	0.387	3785		46	87	46	292	836	1.26	0.126	2969		46	139	46	369	564	0	0	10432		46	1	48	618	466	2.598	0.26	3626		46	21	46	584
	47	87	47	821	260	0.658	0.329	7109		47	124	47	458	298	0.258	0.129	2010		47	87	47	289	838	2.271	0.227	3176		47	139	47	369	568	2.52	0.252	8241		47	1	49	614	472	4.543	0.454	3870		47	21	47	558
	48	87	48	818	260	0.387	0.194	8176		48	124	48	457	293	0.658	0.329	3655		48	87	48	286	838	1.89	0.189	3497		48	139	48	369	570	1.26	0.126	10058		48	1	50	598	468	10.39	1.039	6878		48	21	48	536
	49	87	49	817	257	0.408	0.204	9697		49	124	49	453	290	0.645	0.322	3823		49	87	49	285	838	0.63	0.063	5376		49	139	49	370	576	3.832	0.383	8094		49	1	51	588	461	7.69	0.769	5637		49	21	49	536
	50	87	50	814	253	0.645	0.322	6858		50	124	50	448	285	0.912	0.456	3566		50	87	50	284	838	0.63	0.063	3862		50	139	50	374	577	2.598	0.26	11688		50	1	52	580	453	7.128	0.713	5216		50	21	50	536
	51	87	51	813	252	0.182	0.091	11088		51	124	51	452	280	0.826	0.413	2000		51	87	51	284	838	0	0	3394		51	139	51	377	577	1.89	0.189	6277		51	1	53	569	449	7.374	0.737	4814		51	21	51	548
	52	87	52	810	248	0.645	0.322	10478		52	124	52	461	269	1.833	0.917	3068		52	87	52	284	836	1.26	0.126	3143		52	139	52	386	577	5.67	0.567	12456		52	1	54	554	449	9.45	0.945	5007		52	21	52	552
	53	87	53	809	241	0.912	0.456	4103		53	124	53	461	269	0	0	3824		53	87	53	284	834	1.26	0.126	3107		53	139	53	396	581	6.785	0.679	4978		53	1	55	544	450	6.331	0.633	3693		53	21	53	552
	54	87	54	808	238	0.408	0.204	7151		54	124	54	473	266	1.596	0.798	5007		54	87	54	284	833	0.63	0.063	3154		54	139	54	397	582	0.891	0.089	5068		54	1	56	541	452	2.271	0.227	5617		54	21	54	542
	55	87	55	808	237	0.129	0.064	5348		55	124	55	474	265	0.182	0.091	3198		55	87	55	286	826	4.586	0.459	3109		55	139	55	398	582	0.63	0.063	4415		55	1	57	533	446	6.3	0.63	4466		55	21	55	532
	56	87	56	806	230	0.939	0.47	6818		56	124	56	476	262	0.465	0.233	5517		56	87	56	286	826	0	0	3211		56	139	56	401	585	2.673	0.267	4567		56	1	58	534	430	10.1	1.01	6083		56	21	56	526
	57	87	57	832	224	3.442	1.721	7889		57	124	57	477	264	0.288	0.144	2865		57	87	57	278	832	6.3	0.63	3700		57	139	57	401	585	0	0	4147		57	1	59	536	428	1.782	0.178	5044		57	21	57	526
	58	87	58	833	222	0.288	0.144	6264		58	124	58	477	265	0.129	0.064	2344		58	87	58	278	832	0	0	6154		58	139	58	400	585	0.63	0.063	4541		58	1	60	536	428	0	0	5361		58	21	58	521
	59	87	59	830	224	0.465	0.233	5970		59	124	59	478	269	0.532	0.266	2677		59	87	59	278	832	0	0	6839		59	139	59	398	585	1.26	0.126	5441		59	1	61	536	425	1.89	0.189	4988		59	21	59	520
	60	87	60	828	228	0.577	0.288	5235		60	124	60	478	269	0	0	6242		60	87	60	284	828	4.543	0.454	3301		60	139	60	396	582	2.271	0.227	6052		60	1	62	536	425	0	0	4892		60	21	60	520
	61	87	61	828	228	0	0	5318		61	124	61	478	270	0.129	0.064	3849		61	87	61	285	826	1.409	0.141	3134		61	139	61	392	577	4.034	0.403	8558		61	1	63	534	426	1.409	0.141	5311		61	21	61	521
	62	87	62	822	234	1.095	0.547	4940		62	124	62	478	272	0.258	0.129	2232		62	87	62	286	822	2.598	0.26	3263		62	139	62	390	574	2.271	0.227	11309		62	1	64	534	426	0	0	4825		62	21	62	528
	63	87	63	822	236	0.258	0.129	4118		63	124	63	478	272	0	0	1659		63	87	63	286	822	0	0	3227		63	139	63	384	572	3.984	0.398	5313		63	1	65	533	426	0.63	0.063	5451		63	21	63	533
	64	87	64	820	240	0.577	0.288	5278		64	124	64	470	276	1.154	0.577	2249		64	87	64	286	822	0	0	3215		64	139	64	381	572	1.89	0.189	6958		64	1	66	533	426	0	0	4595		64	21	64	550
	65	87	65	820	242	0.258	0.129	7164		65	124	65	464	276	0.774	0.387	3592		65	87	65	286	822	0	0	3296		65	139	65	377	572	2.52	0.252	11719		65	1	67	533	426	0	0	4222		65	21	65	569
	66	87	66	820	244	0.258	0.129	7587		66	124	66	464	276	0	0	2836		66	87	66	286	822	0	0	3480		66	139	66	377	572	0	0	10583		66	1	68	536	420	4.226	0.423	4293		66	21	66	570
	67	87	67	822	246	0.365	0.182	10382		67	124	67	464	276	0	0	2054		67	87	67	286	822	0	0	3013		67	139	67	376	572	0.63	0.063	14763		67	1	69	541	416	4.034	0.403	4725		67	21	67	570
	68	87	68	822	246	0	0	9965		68	124	68	464	276	0	0	1429		68	87	68	286	822	0	0	3270		68	139	68	376	574	1.26	0.126	13209		68	1	70	549	413	5.383	0.538	4703		68	21	68	560
	69	87	69	830	253	1.371	0.686	8047		69	124	69	458	269	1.189	0.595	3251		69	87	69	286	822	0	0	3234		69	139	69	376	576	1.26	0.126	10698		69	1	71	553	409	3.564	0.356	3932		69	21	69	558
	70	87	70	832	254	0.288	0.144	6747		70	124	70	458	269	0	0	5449		70	87	70	286	822	0	0	3461		70	139	70	377	576	0.63	0.063	6812		70	1	72	562	401	7.586	0.759	5874		70	21	70	556
	71	87	71	833	254	0.129	0.064	7979		71	124	71	458	269	0	0	3596		71	87	71	286	822	0	0	3402		71	139	71	378	577	0.891	0.089	5848		71	3	3	193	352	-1	-1	4843		71	21	71	552
	72	87	72	860	244	3.714	1.857	5876		72	124	72	458	269	0	0	5387		72	87	72	286	822	0	0	3179		72	139	72	381	577	1.89	0.189	4368		72	3	4	193	352	0	0	4470		72	21	72	552
	73	89	1	294	229	-1	-1	11900		73	126	1	490	696	-1	-1	5528		73	89	1	694	396	-1	-1	3949		73	141	1	736	572	-1	-1	5158		73	3	5	193	353	0.63	0.063	5636		73	23	1	154
	74	89	2	294	228	0.129	0.064	12558		74	126	2	490	696	0	0	3984		74	89	2	697	394	2.271	0.227	1960		74	141	2	736	572	0	0	4654		74	3	6	185	366	9.617	0.962	3689		74	23	2	154
	75	89	3	294	228	0	0	11932		75	126	3	493	696	0.387	0.194	6754		75	89	3	700	393	1.992	0.199	3278		75	141	3	732	574	2.817	0.282	3851		75	3	7	185	372	3.78	0.378	2973		75	23	3	154
	76	89	4	294	224	0.516	0.258	14280		76	126	4	496	698	0.465	0.233	4111		76	89	4	701	393	0.63	0.063	2497		76	141	4	728	581	5.079	0.508	4060		76	3	8	182	373	1.992	0.199	3252		76	23	4	153
	77	89	5	292	222	0.365	0.182	11413		77	126	5	497	700	0.288	0.144	6182		77	89	5	706	396	3.673	0.367	5483		77	141	5	726	586	3.393	0.339	5645		77	3	9	169	374	8.214	0.821	4249		77	23	5	150
	78	89	6	281	230	1.755	0.877	5075		78	126	6	501	704	0.73	0.365	5200		78	89	6	710	400	3.564	0.356	6071		78	141	6	726	588	1.26	0.126	4502		78	3	10	165	376	2.817	0.282	5084		78	23	6	148
	79	89	7	281	234	0.516	0.258	10378		79	126	7	504	705	0.408	0.204	5252		79	89	7	713	402	2.271	0.227	6207		79	141	7	726	592	2.52	0.252	4887		79	3	11	160	380	4.034	0.403	5220		79	23	7	146
	80	89	8	281	234	0	0	14216		80	126	8	508	701	0.73	0.365	3753		80	89	8	714	405	1.992	0.199	5820		80	141	8	728	592	1.26	0.126	7946		80	3	12	150	389	8.476	0.848	6571		80	23	8	146
	81	89	9	280	234	0.129	0.064	8383		81	126	9	512	696	0.826	0.413	2096		81	89	9	714	406	0.63	0.063	6539		81	141	9	728	592	0	0	5092		81	3	13	144	394	4.92	0.492	6033		81	23	9	146
	82	89	10	274	234	0.774	0.387	5578		82	126	10	521	689	1.471	0.735	2308		82	89	10	714	408	1.26	0.126	4016		82	141	10	725	592	1.89	0.189	4207		82	3	14	142	402	5.195	0.52	6391		82	23	10	154
	83	89	11	273	238	0.532	0.266	7948		83	126	11	521	685	0.516	0.258	1764		83	89	11	713	409	0.891	0.089	2095		83	141	11	725	592	0	0	4183		83	3	15	140	408	3.984	0.398	9204		83	23	11	161
	84	89	12	272	240	0.288	0.144	15236		84	126	12	521	678	0.903	0.452	2564		84	89	12	713	409	0	0	1885		84	141	12	718	592	4.41	0.441	2982		84	3	16	138	414	3.984	0.398	3316		84	23	12	168
	85	89	13	272	241	0.129	0.064	16077		85	126	13	512	678	1.161	0.58	2060		85	89	13	701	404	8.19	0.819	5695		85	141	13	701	592	10.71	1.071	3841		85	3	17	134	422	5.635	0.563	11438		85	23	13	170
	86	89	14	270	240	0.288	0.144	8673		86	126	14	500	682	1.632	0.816	2328		86	89	14	701	404	0	0	1594		86	141	14	701	592	0	0	3645		86	3	18	130	428	4.543	0.454	6518		86	23	14	170
	87	89	15	265	238	0.695	0.347	10315		87	126	15	500	688	0.774	0.387	2999		87	89	15	700	404	0.63	0.063	2888		87	141	15	705	601	6.205	0.62	3425		87	3	19	130	429	0.63	0.063	8253		87	23	15	170
	88	89	16	264	236	0.288	0.144	14551		88	126	16	500	693	0.645	0.322	3556		88	89	16	698	400	2.817	0.282	3639		88	141	16	706	601	0.63	0.063	4878		88	3	20	130	430	0.63	0.063	5389		88	23	16	168
	89	89	17	264	232	0.516	0.258	9114		89	126	17	501	709	2.068	1.034	2890		89	89	17	698	396	2.52	0.252	7228		89	141	17	708	601	1.26	0.126	3978		89	3	21	130	433	1.89	0.189	4810		89	23	17	168
	90	89	18	274	228	1.389	0.695	7572		90	126	18	501	710	0.129	0.064	3240		90	89	18	698	388	5.04	0.504	6905		90	141	18	714	602	3.832	0.383	3543		90	3	22	130	436	1.89	0.189	5143		90	23	18	169
	91	89	19	280	225	0.865	0.433	14254		91	126	19	501	713	0.387	0.194	3252		91	89	19	697	382	3.832	0.383	3650		91	141	19	718	608	4.543	0.454	4067		91	3	23	116	438	8.91	0.891	4225		91	23	19	178
	92	89	20	280	224	0.129	0.064	10380		92	126	20	505	718	0.826	0.413	3397		92	89	20	697	380	1.26	0.126	3109		92	141	20	718	609	0.63	0.063	4014		92	3	24	108	432	6.3	0.63	4372		92	23	20	178
	93	89	21	276	226	0.577	0.288	10742		93	126	21	508	724	0.865	0.433	4090		93	89	21	698	378	1.409	0.141	3199		93	141	21	720	609	1.26	0.126	3960		93	3	25	104	429	3.15	0.315	4242		93	23	21	178
	94	89	22	273	238	1.596	0.798	7030		94	126	22	509	733	1.168	0.584	4192		94	89	22	698	378	0	0	3862		94	141	22	724	608	2.598	0.26	3678		94	3	26	92	429	7.56	0.756	10229		94	23	22	173
	95	89	23	272	242	0.532	0.266	7117		95	126	23	509	738	0.645	0.322	2685		95	89	23	693	377	3.212	0.321	10522		95	141	23	725	605	1.992	0.199	3614		95	3	27	90	436	4.586	0.459	5653		95	23	23	162
	96	89	24	260	242	1.548	0.774	6130		96	126	24	512	742	0.645	0.322	2279		96	89	24	693	377	0	0	10754		96	141	24	725	604	0.63	0.063	3682		96	3	28	76	452	13.394	1.339	10306		96	23	24	157
	97	89	25	256	236	0.93	0.465	10100		97	126	25	516	742	0.516	0.258	5507		97	89	25	696	377	1.89	0.189	8359		97	141	25	726	601	1.992	0.199	3599		97	3	29	72	456	3.564	0.356	10640		97	23	25	150
	98	89	26	250	226	1.504	0.752	6837		98	126	26	521	740	0.695	0.347	3192		98	89	26	696	377	0	0	12630		98	141	26	725	600	0.891	0.089	3659		98	3	30	72	462	3.78	0.378	7421		98	23	26	145
	99	89	27	238	224	1.569	0.785	4432		99	126	27	522	738	0.288	0.144	4608		99	89	27	705	374	5.977	0.598	2275		99	141	27	725	600	0	0	3529		99	3	31	69	476	9.02	0.902	7193		99	23	27	145
	100	89	28	238	224	0	0	4676		100	126	28	525	737	0.408	0.204	1999		100	89	28	706	374	0.63	0.063	2865		100	141	28	718	598	4.586	0.459	3673		100	3	32	62	488	8.752	0.875	4597		100	23	28	145
	101	89	29	244	217	1.189	0.595	5917		101	126	29	520	737	0.645	0.322	1437		101	89	29	709	376	2.271	0.227	2807		101	141	29	714	596	2.817	0.282	3717		101	3	33	62	489	0.63	0.063	3944		101	23	29	145
	102	89	30	257	214	1.721	0.861	5458		102	126	30	505	734	1.973	0.987	7154		102	89	30	714	380	4.034	0.403	3105		102	141	30	714	596	0	0	3640		102	3	34	60	498	5.808	0.581	3939		102	23	30	146
	103	89	31	265	217	1.102	0.551	16077		103	126	31	502	732	0.465	0.233	2176		103	89	31	718	381	2.598	0.26	6223		103	141	31	716	596	1.26	0.126	3861		103	3	35	62	502	2.817	0.282	3159		103	23	31	162
	104	89	32	266	218	0.182	0.091	4306		104	126	32	500	729	0.465	0.233	3693		104	89	32	722	385	3.564	0.356	11777		104	141	32	716	596	0	0	3733		104	3	36	68	506	4.543	0.454	4077		104	23	32	165
	105	89	33	266	228	1.29	0.645	5969		105	126	33	498	728	0.288	0.144	5111		105	89	33	722	389	2.52	0.252	8973		105	141	33	722	600	4.543	0.454	3777		105	3	37	68	506	0	0	4858		105	23	33	173
	106	89	34	265	236	1.04	0.52	16076		106	126	34	498	728	0	0	3042		106	89	34	720	389	1.26	0.126	8725		106	141	34	725	601	1.992	0.199	3612		106	3	38	69	513	4.455	0.445	4095		106	23	34	176
	107	89	35	265	238	0.258	0.129	16077		107	126	35	496	728	0.258	0.129	2751		107	89	35	714	392	4.226	0.423	7740		107	141	35	729	602	2.598	0.26	3822		107	3	39	70	514	0.891	0.089	4591		107	23	35	176
	108	89	36	265	241	0.387	0.194	16078		108	126	36	492	729	0.532	0.266	3638		108	89	36	714	392	0	0	8856		108	141	36	729	602	0	0	3532		108	3	40	70	521	4.41	0.441	3909		108	23	36	169
	109	89	37	265	253	1.548	0.774	11691		109	126	37	492	730	0.129	0.064	6387		109	89	37	713	392	0.63	0.063	5690		109	141	37	732	605	2.673	0.267	3764		109	3	41	70	526	3.15	0.315	3905		109	23	37	157
	110	89	38	264	254	0.182	0.091	16077		110	126	38	489	733	0.547	0.274	6782		110	89	38	710	392	1.89	0.189	4396		110	141	38	748	605	10.08	1.008	3811		110	3	42	74	529	3.15	0.315	3589		110	23	38	152
	111	89	39	258	256	0.816	0.408	10354		111	126	39	488	734	0.182	0.091	6075		111	89	39	706	390	2.817	0.282	5346		111	141	39	748	605	0	0	3480		111	3	43	80	526	4.226	0.423	3625		111	23	39	140
	112	89	40	257	258	0.288	0.144	12287		112	126	40	488	736	0.258	0.129	4499		112	89	40	705	390	0.63	0.063	6879		112	141	40	748	604	0.63	0.063	3264		112	3	44	82	524	1.782	0.178	3731		112	23	40	136
	113	89	41	257	258	0	0	13544		113	126	41	488	737	0.129	0.064	3691		113	89	41	705	390	0	0	7510		113	141	41	749	601	1.992	0.199	3483		113	3	45	85	526	2.271	0.227	4055		113	23	41	136
	114	89	42	249	260	1.064	0.532	16080		114	126	42	488	737	0	0	4511		114	89	42	706	390	0.63	0.063	3910		114	141	42	750	600	0.891	0.089	3678		114	3	46	86	526	0.63	0.063	3789		114	23	42	133
	115	89	43	249	260	0	0	16083		115	126	43	480	741	1.154	0.577	3784		115	89	43	712	389	3.832	0.383	4320		115	141	43	746	596	3.564	0.356	3524		115	3	47	92	525	3.832	0.383	4100		115	23	43	125
	116	89	44	248	257	0.408	0.204	13939		116	126	44	480	741	0	0	2728		116	89	44	713	386	1.992	0.199	3096		116	141	44	744	594	1.782	0.178	3943		116	3	48	92	530	3.15	0.315	3844		116	23	44	125
	117	89	45	246	257	0.258	0.129	16078		117	126	45	480	740	0.129	0.064	2747		117	89	45	714	385	0.891	0.089	2998		117	141	45	741	593	1.992	0.199	4682		117	3	49	98	532	3.984	0.398	3792		117	23	45	125
	118	89	46	246	250	0.903	0.452	14175		118	126	46	474	740	0.774	0.387	3094		118	89	46	708	381	4.543	0.454	4489		118	141	46	728	597	8.569	0.857	4111		118	3	50	105	532	4.41	0.441	3924		118	23	46	128
	119	89	47	246	245	0.645	0.322	7991		119	126	47	474	738	0.258	0.129	2055		119	89	47	708	381	0	0	2834		119	141	47	722	608	7.894	0.789	4838		119	3	51	112	533	4.455	0.445	4017		119	23	47	138
	120	89	48	246	242	0.387	0.194	8787		120	126	48	474	737	0.129	0.064	1505		120	89	48	702	381	3.78	0.378	5834		120	141	48	729	614	5.808	0.581	5474		120	3	52	114	532	1.409	0.141	4072		120	23	48	141
	121	89	49	245	237	0.658	0.329	5656		121	126	49	474	733	0.516	0.258	1670		121	89	49	697	382	3.212	0.321	5713		121	141	49	734	617	3.673	0.367	3995		121	3	53	116	520	7.664	0.766	3783		121	23	49	142
	122	89	50	242	234	0.547	0.274	3862		122	126	50	473	729	0.532	0.266	2225		122	89	50	696	384	1.409	0.141	6227		122	141	50	742	620	5.383	0.538	7759		122	3	54	116	516	2.52	0.252	3539		122	23	50	145
	123	89	51	250	249	2.193	1.096	11355		123	126	51	473	728	0.129	0.064	3059		123	89	51	694	386	1.782	0.178	3851		123	141	51	745	621	1.992	0.199	7771		123	3	55	116	512	2.52	0.252	3805		123	23	51	150
	124	89	52	250	266	2.193	1.096	8557		124	126	52	478	724	0.826	0.413	1590		124	89	52	697	388	2.271	0.227	3181		124	141	52	745	621	0	0	9590		124	3	56	116	502	6.3	0.63	3816		124	23	52	160
	125	89	53	250	270	0.516	0.258	5702		125	126	53	478	717	0.903	0.452	3844		125	89	53	706	388	5.67	0.567	6138		125	141	53	753	622	5.079	0.508	9322		125	3	57	120	508	4.543	0.454	4099		125	23	53	161
	126	89	54	249	274	0.532	0.266	6465		126	126	54	478	716	0.129	0.064	2455		126	89	54	722	386	10.158	1.016	6188		126	141	54	754	622	0.63	0.063	5661		126	3	58	120	513	3.15	0.315	3866		126	23	54	161
	127	89	55	272	282	3.141	1.571	4009		127	126	55	470	712	1.154	0.577	3487		127	89	55	724	386	1.26	0.126	5409		127	141	55	754	621	0.63	0.063	7626		127	3	59	125	518	4.455	0.445	3733		127	23	55	161
	128	89	56	272	273	1.161	0.58	4074		128	126	56	464	716	0.93	0.465	5220		128	89	56	724	386	0	0	4954		128	141	56	757	618	2.673	0.267	16060		128	3	60	129	517	2.598	0.26	3809		128	23	56	161
	129	89	57	272	269	0.516	0.258	4300		129	126	57	464	717	0.129	0.064	2821		129	89	57	725	386	0.63	0.063	7628		129	141	57	757	616	1.26	0.126	14787		129	3	61	132	516	1.992	0.199	3682		129	23	57	161
	130	89	58	264	260	1.553	0.777	11007		130	126	58	464	717	0	0	2921		130	89	58	729	385	2.598	0.26	9067		130	141	58	762	613	3.673	0.367	5051		130	3	62	133	513	1.992	0.199	4108		130	23	58	161
	131	89	59	256	256	1.154	0.577	9028		131	126	59	462	714	0.465	0.233	1869		131	89	59	730	384	0.891	0.089	10487		131	141	59	762	613	0	0	3365		131	3	63	133	508	3.15	0.315	3842		131	23	59	165
	132	89	60	245	264	1.755	0.877	5364		132	126	60	464	713	0.288	0.144	2948		132	89	60	740	378	7.347	0.735	4301		132	141	60	762	613	0	0	3661		132	3	64	133	506	1.26	0.126	3675		132	23	60	172
	133	89	61	245	265	0.129	0.064	3373		133	126	61	464	712	0.129	0.064	6224		133	89	61	741	380	1.409	0.141	7639		133	141	61	762	613	0	0	4094		133	3	65	133	506	0	0	3524		133	23	61	173
	134	89	62	242	274	1.224	0.612	6850		134	126	62	464	712	0	0	3560		134	89	62	741	381	0.63	0.063	6899		134	141	62	764	614	1.409	0.141	4071		134	3	66	133	506	0	0	3693		134	23	62	173
	135	89	63	242	274	0	0	6957		135	126	63	464	712	0	0	3534		135	89	63	741	381	0	0	5472		135	141	63	750	617	9.02	0.902	4091		135	3	67	133	506	0	0	3626		135	23	63	173
	136	89	64	244	276	0.365	0.182	5828		136	126	64	465	710	0.288	0.144	3897		136	89	64	734	381	4.41	0.441	3330		136	141	64	750	617	0	0	4296		136	3	68	133	506	0	0	3618		136	23	64	174
	137	89	65	252	288	1.86	0.93	3844		137	126	65	465	710	0	0	6942		137	89	65	732	377	2.817	0.282	4694		137	141	65	737	620	8.405	0.841	3951		137	3	69	133	506	0	0	3815		137	23	65	177
	138	89	66	253	288	0.129	0.064	4425		138	126	66	472	709	0.912	0.456	6716		138	89	66	732	376	0.63	0.063	5656		138	141	66	737	620	0	0	3964		138	3	70	133	506	0	0	3751		138	23	66	185
	139	89	67	261	284	1.154	0.577	4846		139	126	67	472	709	0	0	5126		139	89	67	730	373	2.271	0.227	7720		139	141	67	736	626	3.832	0.383	3887		139	3	71	133	506	0	0	3812		139	23	67	185
	140	89	68	268	272	1.792	0.896	7391		140	126	68	473	709	0.129	0.064	6916		140	89	68	730	369	2.52	0.252	6311		140	141	68	736	629	1.89	0.189	3612		140	3	72	133	506	0	0	3947		140	23	68	185
	141	89	69	268	265	0.903	0.452	7295		141	126	69	472	706	0.408	0.204	1636		141	89	69	730	366	1.89	0.189	4925		141	141	69	737	629	0.63	0.063	4034		141	5	2	328	662	-1	-1	5549		141	23	69	185
	142	89	70	268	256	1.161	0.58	6643		142	126	70	472	706	0	0	5178		142	89	70	729	364	1.409	0.141	11334		142	141	70	738	630	0.891	0.089	3620		142	5	3	328	662	0	0	4734		142	23	70	182
	143	89	71	262	253	0.865	0.433	11217		143	126	71	470	706	0.258	0.129	1369		143	89	71	729	364	0	0	6946		143	141	71	749	629	6.959	0.696	3849		143	5	4	328	666	2.52	0.252	3412		143	23	71	181
	144	89	72	260	253	0.258	0.129	7269		144	126	72	464	720	1.965	0.982	1686		144	89	72	728	354	6.331	0.633	4835		144	141	72	753	626	3.15	0.315	3569		144	5	5	352	670	15.329	1.533	4461		144	23	72	185
	145	91	1	813	789	-1	-1	4805		145	128	1	56	541	-1	-1	3015		145	91	1	342	352	-1	-1	3037		145	143	1	568	250	-1	-1	10311		145	5	6	356	670	2.52	0.252	6472		145	25	1	157
	146	91	2	809	793	0.73	0.365	3299		146	128	2	56	540	0.129	0.064	2805		146	91	2	342	352	0	0	1784		146	143	2	568	250	0	0	9114		146	5	7	370	668	8.91	0.891	4328		146	25	2	157
	147	91	3	809	794	0.129	0.064	4846		147	128	3	57	540	0.129	0.064	4083		147	91	3	342	353	0.63	0.063	3729		147	143	3	568	250	0	0	8076		147	5	8	376	666	3.984	0.398	4102		147	25	3	156
	148	91	4	808	797	0.408	0.204	4694		148	128	4	65	549	1.553	0.777	4438		148	91	4	344	353	1.26	0.126	5308		148	143	4	548	256	13.155	1.315	4605		148	5	9	396	660	13.155	1.315	6037		148	25	4	157
	149	91	5	808	797	0	0	4877		149	128	5	70	556	1.11	0.555	2625		149	91	5	344	356	1.89	0.189	5655		149	143	5	548	256	0	0	8077		149	5	10	409	660	8.19	0.819	13672		149	25	5	168
	150	91	6	808	797	0	0	5184		150	128	6	73	564	1.102	0.551	2032		150	91	6	350	360	4.543	0.454	10527		150	143	6	549	260	2.598	0.26	4948		150	5	11	410	660	0.63	0.063	3546		150	25	6	168
	151	91	7	808	797	0	0	3135		151	128	7	74	569	0.658	0.329	1690		151	91	7	365	360	9.45	0.945	3395		151	143	7	553	265	4.034	0.403	6173		151	5	12	429	660	11.97	1.197	5027		151	25	7	168
	152	91	8	806	797	0.258	0.129	5050		152	128	8	76	572	0.465	0.233	1031		152	91	8	368	360	1.89	0.189	5343		152	143	8	558	268	3.673	0.367	4862		152	5	13	432	678	11.496	1.15	8957		152	25	8	164
	153	91	9	808	792	0.695	0.347	5126		153	128	9	76	577	0.645	0.322	1952		153	91	9	368	360	0	0	5691		153	143	9	566	272	5.635	0.563	3026		153	5	14	429	698	12.741	1.274	5748		153	25	9	156
	154	91	10	809	790	0.288	0.144	5439		154	128	10	70	588	1.616	0.808	1271		154	91	10	354	373	12.036	1.204	6238		154	143	10	570	272	2.52	0.252	3694		154	5	15	429	705	4.41	0.441	4953		154	25	10	146
	155	91	11	816	784	1.189	0.595	3366		155	128	11	68	592	0.577	0.288	2629		155	91	11	354	373	0	0	6013		155	143	11	572	272	1.26	0.126	3119		155	5	16	432	706	1.992	0.199	4326		155	25	11	140
	156	91	12	824	781	1.102	0.551	3888		156	128	12	68	598	0.774	0.387	1904		156	91	12	354	373	0	0	3848		156	143	12	572	272	0	0	3656		156	5	17	461	696	19.326	1.933	6646		156	25	12	138
	157	91	13	833	772	1.642	0.821	5374		157	128	13	68	600	0.258	0.129	1056		157	91	13	357	370	2.673	0.267	4248		157	143	13	573	269	1.992	0.199	4609		157	5	18	462	694	1.409	0.141	3929		157	25	13	138
	158	91	14	836	766	0.865	0.433	5223		158	128	14	69	600	0.129	0.064	1335		158	91	14	374	370	10.71	1.071	6113		158	143	14	573	266	1.89	0.189	4690		158	5	19	449	684	10.333	1.033	5939		158	25	14	141
	159	91	15	838	765	0.288	0.144	9802		159	128	15	76	600	0.903	0.452	3379		159	91	15	376	370	1.26	0.126	6401		159	143	15	568	260	4.92	0.492	12572		159	5	20	416	697	22.345	2.235	3591		159	25	15	150
	160	91	16	838	765	0	0	7245		160	128	16	81	601	0.658	0.329	1539		160	91	16	382	372	3.984	0.398	8159		160	143	16	566	260	1.26	0.126	11303		160	5	21	409	714	11.582	1.158	7520		160	25	16	157
	161	91	17	838	765	0	0	4931		161	128	17	82	605	0.532	0.266	1271		161	91	17	384	373	1.409	0.141	6366		161	143	17	558	254	6.3	0.63	7005		161	5	22	402	728	9.861	0.986	4119		161	25	17	162
	162	91	18	838	765	0	0	5577		162	128	18	84	608	0.465	0.233	1273		162	91	18	386	369	2.817	0.282	7324		162	143	18	556	254	1.26	0.126	6106		162	5	23	401	736	5.079	0.508	7420		162	25	18	173
	163	91	19	838	764	0.129	0.064	7011		163	128	19	112	604	3.649	1.824	1589		163	91	19	386	365	2.52	0.252	6201		163	143	19	550	250	4.543	0.454	3443		163	5	24	400	749	8.214	0.821	3969		163	25	19	188
	164	91	20	840	761	0.465	0.233	9849		164	128	20	113	601	0.408	0.204	1201		164	91	20	381	360	4.455	0.445	7779		164	143	20	550	250	0	0	3039		164	5	25	401	761	7.586	0.759	3792		164	25	20	188
	165	91	21	842	758	0.465	0.233	9571		165	128	21	114	597	0.532	0.266	1546		165	91	21	378	358	2.271	0.227	10007		165	143	21	557	254	5.079	0.508	5684		165	5	26	406	768	5.419	0.542	3937		165	25	21	188
	166	91	22	845	754	0.645	0.322	9117		166	128	22	116	592	0.695	0.347	1920		166	91	22	377	358	0.63	0.063	5922		166	143	22	558	256	1.409	0.141	7186		166	5	27	429	754	16.963	1.696	4051		166	25	22	182
	167	91	23	849	752	0.577	0.288	6270		167	128	23	117	586	0.785	0.392	1652		167	91	23	364	358	8.19	0.819	3180		167	143	23	562	261	4.034	0.403	16061		167	5	28	442	741	11.582	1.158	4519		167	25	23	182
	168	91	24	852	749	0.547	0.274	6723		168	128	24	106	577	1.833	0.917	1211		168	91	24	362	361	2.271	0.227	4211		168	143	24	562	262	0.63	0.063	15985		168	5	29	449	737	5.079	0.508	3967		168	25	24	165
	169	91	25	854	746	0.465	0.233	7348		169	128	25	105	576	0.182	0.091	1357		169	91	25	366	365	3.564	0.356	3290		169	143	25	562	266	2.52	0.252	7047		169	5	30	461	737	7.56	0.756	4995		169	25	25	164
	170	91	26	860	744	0.816	0.408	10626		170	128	26	98	574	0.939	0.47	1397		170	91	26	372	369	4.543	0.454	4778		170	143	26	562	269	1.89	0.189	6568		170	5	31	472	730	8.214	0.821	4770		170	25	26	164
	171	91	27	862	744	0.258	0.129	11549		171	128	27	93	569	0.912	0.456	1388		171	91	27	378	374	4.92	0.492	9491		171	143	27	553	270	5.705	0.57	4637		171	5	32	472	730	0	0	3593		171	25	27	176
	172	91	28	864	744	0.258	0.129	12123		172	128	28	90	568	0.408	0.204	1583		172	91	28	380	374	1.26	0.126	8801		172	143	28	530	273	14.613	1.461	3042		172	5	33	478	717	9.02	0.902	4005		172	25	28	185
	173	91	29	864	741	0.387	0.194	12307		173	128	29	84	568	0.774	0.387	1426		173	91	29	388	374	5.04	0.504	9658		173	143	29	530	273	0	0	2911		173	5	34	465	700	13.483	1.348	10574		173	25	29	189
	174	91	30	865	741	0.129	0.064	11226		174	128	30	84	568	0	0	1343		174	91	30	392	373	2.598	0.26	10502		174	143	30	534	274	2.598	0.26	2869		174	5	35	464	710	6.331	0.633	7941		174	25	30	201
	175	91	31	868	740	0.408	0.204	10726		175	128	31	82	565	0.465	0.233	1957		175	91	31	392	372	0.63	0.063	14474		175	143	31	542	276	5.195	0.52	2982		175	5	36	470	752	26.729	2.673	8178		175	25	31	204
	176	91	32	868	737	0.387	0.194	14252		176	128	32	80	562	0.465	0.233	3756		176	91	32	385	373	4.455	0.445	5259		176	143	32	549	277	4.455	0.445	3879		176	5	37	480	765	10.333	1.033	4937		176	25	32	202
	177	91	33	868	736	0.129	0.064	14079		177	128	33	80	562	0	0	3035		177	91	33	385	373	0	0	5291		177	143	33	556	280	4.798	0.48	4653		177	5	38	493	768	8.405	0.841	4061		177	25	33	197
	178	91	34	865	736	0.387	0.194	9989		178	128	34	80	558	0.516	0.258	2087		178	91	34	384	373	0.63	0.063	6057		178	143	34	560	280	2.52	0.252	5716		178	5	39	518	765	15.863	1.586	4902		178	25	34	186
	179	91	35	865	734	0.258	0.129	11017		179	128	35	80	553	0.645	0.322	1731		179	91	35	382	372	1.409	0.141	4129		179	143	35	572	281	7.586	0.759	4822		179	5	40	534	753	12.6	1.26	4227		179	25	35	178
	180	91	36	864	734	0.129	0.064	8315		180	128	36	80	553	0	0	1445		180	91	36	380	372	1.26	0.126	2991		180	143	36	576	280	2.598	0.26	4067		180	5	41	540	746	5.808	0.581	4614		180	25	36	178
	181	91	37	864	734	0	0	8545		181	128	37	77	552	0.408	0.204	1939		181	91	37	380	370	1.26	0.126	3149		181	143	37	577	276	2.598	0.26	4701		181	5	42	541	736	6.331	0.633	5342		181	25	37	181
	182	91	38	864	734	0	0	8931		182	128	38	76	550	0.288	0.144	1554		182	91	38	380	370	0	0	2997		182	143	38	580	273	2.673	0.267	3952		182	5	43	526	748	12.102	1.21	4674		182	25	38	177
	183	91	39	864	734	0	0	12634		183	128	39	72	548	0.577	0.288	1635		183	91	39	380	370	0	0	2940		183	143	39	580	268	3.15	0.315	4661		183	5	44	510	760	12.6	1.26	4131		183	25	39	161
	184	91	40	864	734	0	0	9452		184	128	40	70	546	0.365	0.182	1546		184	91	40	382	372	1.782	0.178	3131		184	143	40	580	265	1.89	0.189	4477		184	5	45	494	772	12.6	1.26	7040		184	25	40	146
	185	91	41	864	734	0	0	9889		185	128	41	64	557	1.616	0.808	5196		185	91	41	386	374	2.817	0.282	3464		185	143	41	580	264	0.63	0.063	4732		185	5	46	494	786	8.82	0.882	7482		185	25	41	142
	186	91	42	864	734	0	0	8075		186	128	42	64	561	0.516	0.258	8317		186	91	42	388	376	1.782	0.178	3165		186	143	42	578	262	1.782	0.178	3748		186	5	47	517	798	16.344	1.634	3688		186	25	42	133
	187	91	43	864	734	0	0	5500		187	128	43	65	572	1.425	0.712	6471		187	91	43	390	376	1.26	0.126	4636		187	143	43	578	262	0	0	4236		187	5	48	520	802	3.15	0.315	6292		187	25	43	120
	188	91	44	864	733	0.129	0.064	6682		188	128	44	65	573	0.129	0.064	4235		188	91	44	396	376	3.78	0.378	5648		188	143	44	574	261	2.598	0.26	5401		188	5	49	530	806	6.785	0.679	10048		188	25	44	114
	189	91	45	862	732	0.288	0.144	5708		189	128	45	66	574	0.182	0.091	7981		189	91	45	398	376	1.26	0.126	4438		189	143	45	574	261	0	0	4942		189	5	50	524	794	8.452	0.845	8330		189	25	45	125
	190	91	46	862	730	0.258	0.129	4496		190	128	46	68	581	0.939	0.47	4901		190	91	46	400	376	1.26	0.126	3391		190	143	46	565	261	5.67	0.567	13989		190	5	51	510	778	13.394	1.339	4328		190	25	46	141
	191	91	47	862	729	0.129	0.064	5941		191	128	47	68	584	0.387	0.194	3829		191	91	47	404	376	2.52	0.252	3009		191	143	47	564	261	0.63	0.063	11357		191	5	52	482	762	20.317	2.032	4524		191	25	47	149
	192	91	48	862	729	0	0	7058		192	128	48	69	588	0.532	0.266	4610		192	91	48	405	376	0.63	0.063	3108		192	143	48	564	260	0.63	0.063	8049		192	5	53	477	761	3.212	0.321	6115		192	25	48	169
	193	91	49	861	729	0.129	0.064	6658		193	128	49	70	588	0.129	0.064	5253		193	91	49	406	370	3.832	0.383	3087		193	143	49	562	256	2.817	0.282	5592		193	5	54	466	770	8.954	0.895	4443		193	25	49	174
	194	91	50	858	729	0.387	0.194	7647		194	128	50	72	588	0.258	0.129	1707		194	91	50	408	369	1.409	0.141	3501		194	143	50	562	254	1.26	0.126	3317		194	5	55	464	785	9.534	0.953	4009		194	25	50	140
	195	91	51	858	737	1.032	0.516	8410		195	128	51	80	604	2.308	1.154	2319		195	91	51	408	368	0.63	0.063	2872		195	143	51	560	252	1.782	0.178	3133		195	5	56	462	788	2.271	0.227	3618		195	25	51	140
	196	91	52	858	740	0.387	0.194	7171		196	128	52	101	608	2.758	1.379	1600		196	91	52	408	368	0	0	3020		196	143	52	560	252	0	0	3182		196	5	57	464	789	1.409	0.141	4610		196	25	52	152
	197	91	53	856	745	0.695	0.347	8486		197	128	53	104	606	0.465	0.233	6189		197	91	53	408	366	1.26	0.126	2946		197	143	53	552	249	5.383	0.538	3132		197	5	58	452	802	11.146	1.115	3438		197	25	53	176
	198	91	54	854	742	0.465	0.233	7578		198	128	54	106	601	0.695	0.347	2828		198	91	54	408	365	0.63	0.063	3206		198	143	54	549	254	3.673	0.367	3151		198	5	59	452	808	3.78	0.378	3983		198	25	54	184
	199	91	55	854	741	0.129	0.064	7838		199	128	55	90	589	2.58	1.29	5132		199	91	55	408	364	0.63	0.063	2887		199	143	55	552	257	2.673	0.267	3064		199	5	60	440	810	7.664	0.766	4349		199	25	55	192
	200	91	56	854	741	0	0	7745		200	128	56	90	588	0.129	0.064	6207		200	91	56	408	364	0	0	2857		200	143	56	553	258	0.891	0.089	3377		200	5	61	434	812	3.984	0.398	4447		200	25	56	204
	201	91	57	862	740	1.04	0.52	11274		201	128	57	90	588	0	0	4868		201	91	57	408	364	0	0	2984		201	143	57	554	265	4.455	0.445	4333		201	5	62	432	814	1.782	0.178	5829		201	25	57	212
	202	91	58	869	736	1.04	0.52	13639		202	128	58	89	601	1.682	0.841	9718		202	91	58	408	364	0	0	3089		202	143	58	554	266	0.63	0.063	4354		202	5	63	426	817	4.226	0.423	5667		202	25	58	214
	203	91	59	869	734	0.258	0.129	14965		203	128	59	89	601	0	0	7462		203	91	59	406	364	1.26	0.126	3029		203	143	59	557	269	2.673	0.267	5901		203	5	64	417	820	5.977	0.598	3873		203	25	59	214
	204	91	60	869	734	0	0	15138		204	128	60	89	602	0.129	0.064	8615		204	91	60	402	365	2.598	0.26	2955		204	143	60	565	270	5.079	0.508	16060		204	5	65	410	822	4.586	0.459	4030		204	25	60	214
	205	91	61	869	734	0	0	13214		205	128	61	84	601	0.658	0.329	5561		205	91	61	402	365	0	0	2992		205	143	61	568	270	1.89	0.189	12927		205	5	66	409	825	1.992	0.199	4108		205	25	61	217
	206	91	62	869	734	0	0	12998		206	128	62	81	598	0.547	0.274	7206		206	91	62	400	368	2.271	0.227	3215		206	143	62	572	273	3.15	0.315	16018		206	5	67	404	825	3.15	0.315	3424		206	25	62	217
	207	91	63	869	734	0	0	9279		207	128	63	81	596	0.258	0.129	1936		207	91	63	400	368	0	0	3240		207	143	63	573	273	0.63	0.063	13159		207	5	68	401	824	1.992	0.199	4431		207	25	63	217
	208	91	64	868	734	0.129	0.064	12568		208	128	64	80	593	0.408	0.204	1892		208	91	64	400	368	0	0	2945		208	143	64	574	273	0.63	0.063	13160		208	5	69	396	822	3.393	0.339	5568		208	25	64	218
	209	91	65	861	734	0.903	0.452	6499		209	128	65	69	596	1.471	0.735	1857		209	91	65	400	369	0.63	0.063	3132		209	143	65	576	273	1.26	0.126	9245		209	5	70	396	822	0	0	5849		209	25	65	216
	210	91	66	861	734	0	0	5969		210	128	66	72	601	0.752	0.376	1980		210	91	66	400	370	0.63	0.063	3081		210	143	66	576	273	0	0	10016		210	5	71	394	822	1.26	0.126	6760		210	25	66	217
	211	91	67	861	734	0	0	6534		211	128	67	72	601	0	0	4762		211	91	67	386	372	8.91	0.891	2939		211	143	67	581	274	3.212	0.321	4984		211	5	72	384	822	6.3	0.63	7545		211	25	67	221
	212	91	68	861	734	0	0	6296		212	128	68	70	597	0.577	0.288	2223		212	91	68	385	372	0.63	0.063	2959		212	143	68	584	274	1.89	0.189	3934		212	8	2	188	116	-1	-1	4555		212	25	68	221
	213	91	69	861	734	0	0	7056		213	128	69	70	597	0	0	1979		213	91	69	385	372	0	0	2740		213	143	69	584	273	0.63	0.063	3680		213	8	3	188	116	0	0	3748		213	25	69	221
	214	91	70	861	734	0	0	6871		214	128	70	70	597	0	0	1456		214	91	70	385	372	0	0	2842		214	143	70	584	273	0	0	3385		214	8	4	188	116	0	0	3129		214	25	70	222
	215	91	71	861	734	0	0	6496		215	128	71	70	597	0	0	1668		215	91	71	385	372	0	0	2899		215	143	71	584	273	0	0	3712		215	8	5	188	116	0	0	2621		215	25	71	222
	216	91	72	861	734	0	0	6577		216	128	72	69	596	0.182	0.091	2767		216	91	72	385	373	0.63	0.063	2858		216	143	72	585	273	0.63	0.063	3496		216	8	6	188	116	0	0	3255		216	25	72	222
	217	93	1	512	885	-1	-1	4893		217	130	1	297	770	-1	-1	228		217	93	1	700	238	-1	-1	5876		217	145	1	772	537	-1	-1	6730		217	8	7	188	116	0	0	4519		217	27	1	853
	218	93	2	512	885	0	0	4768		218	130	2	293	769	0.532	0.266	1616		218	93	2	697	237	1.992	0.199	5837		218	145	2	772	536	0.63	0.063	8758		218	8	8	188	116	0	0	4455		218	27	2	858
	219	93	3	512	885	0	0	3573		219	130	3	289	765	0.73	0.365	4493		219	93	3	696	233	2.598	0.26	3054		219	145	3	777	532	4.034	0.403	5390		219	8	9	188	116	0	0	2838		219	27	3	870
	220	93	4	512	885	0	0	4361		220	130	4	284	766	0.658	0.329	2047		220	93	4	696	224	5.67	0.567	3012		220	145	4	781	529	3.15	0.315	10391		220	8	10	188	116	0	0	4490		220	27	4	870
	221	93	5	512	885	0	0	4698		221	130	5	270	785	3.045	1.522	1637		221	93	5	694	224	1.26	0.126	2760		221	145	5	785	528	2.598	0.26	8372		221	8	11	188	116	0	0	6379		221	27	5	868
	222	93	6	510	889	0.577	0.288	5417		222	130	6	270	785	0	0	1928		222	93	6	692	226	1.782	0.178	2759		222	145	6	786	525	1.992	0.199	5733		222	8	12	188	116	0	0	4724		222	27	6	865
	223	93	7	509	890	0.182	0.091	4546		223	130	7	270	786	0.129	0.064	1692		223	93	7	686	229	4.226	0.423	2731		223	145	7	786	522	1.89	0.189	14919		223	8	13	188	116	0	0	4355		223	27	7	862
	224	93	8	506	894	0.645	0.322	4469		224	130	8	264	788	0.816	0.408	4040		224	93	8	685	228	0.891	0.089	2836		224	145	8	788	522	1.26	0.126	13806		224	8	14	170	128	13.629	1.363	3436		224	27	8	862
	225	93	9	506	900	0.774	0.387	4434		225	130	9	246	773	3.023	1.511	1901		225	93	9	684	225	1.992	0.199	2982		225	145	9	800	521	7.586	0.759	16061		225	8	15	170	128	0	0	4176		225	27	9	864
	226	93	10	508	902	0.365	0.182	5316		226	130	10	246	766	0.903	0.452	2180		226	93	10	678	216	6.814	0.681	2935		226	145	10	801	522	0.891	0.089	16061		226	8	16	170	128	0	0	2865		226	27	10	880
	227	93	11	513	902	0.645	0.322	6080		227	130	11	246	753	1.677	0.838	2170		227	93	11	677	214	1.409	0.141	2781		227	145	11	809	528	6.3	0.63	14222		227	8	17	170	128	0	0	5797		227	27	11	880
	228	93	12	520	902	0.903	0.452	13174		228	130	12	248	748	0.695	0.347	1306		228	93	12	677	216	1.26	0.126	2742		228	145	12	810	528	0.63	0.063	15516		228	8	18	170	128	0	0	5796		228	27	12	880
	229	93	13	517	902	0.387	0.194	9242		229	130	13	248	745	0.387	0.194	1428		229	93	13	677	218	1.26	0.126	2729		229	145	13	810	532	2.52	0.252	9942		229	8	19	170	128	0	0	4345		229	27	13	869
	230	93	14	514	904	0.465	0.233	7261		230	130	14	250	746	0.288	0.144	1929		230	93	14	670	218	4.41	0.441	2681		230	145	14	810	533	0.63	0.063	10149		230	8	20	170	128	0	0	4982		230	27	14	865
	231	93	15	508	904	0.774	0.387	5284		231	130	15	254	754	1.154	0.577	1799		231	93	15	666	213	4.034	0.403	2908		231	145	15	810	536	1.89	0.189	6615		231	8	21	164	128	3.78	0.378	3289		231	27	15	857
	232	93	16	501	909	1.11	0.555	4469		232	130	16	258	757	0.645	0.322	2400		232	93	16	666	212	0.63	0.063	2648		232	145	16	810	536	0	0	8916		232	8	22	164	128	0	0	3295		232	27	16	857
	233	93	17	501	913	0.516	0.258	3411		233	130	17	261	760	0.547	0.274	2211		233	93	17	665	212	0.63	0.063	2764		233	145	17	802	536	5.04	0.504	8020		233	8	23	164	128	0	0	4272		233	27	17	861
	234	93	18	498	914	0.408	0.204	3834		234	130	18	264	762	0.465	0.233	2487		234	93	18	670	204	5.943	0.594	2533		234	145	18	797	537	3.212	0.321	3741		234	8	24	164	128	0	0	5066		234	27	18	868
	235	93	19	496	916	0.365	0.182	4768		235	130	19	240	750	3.461	1.731	2333		235	93	19	673	204	1.89	0.189	2617		235	145	19	796	541	2.598	0.26	2655		235	8	25	190	124	16.573	1.657	5388		235	27	19	874
	236	93	20	496	922	0.774	0.387	3130		236	130	20	240	744	0.774	0.387	1628		236	93	20	698	212	16.537	1.654	2443		236	145	20	796	541	0	0	2888		236	8	26	190	124	0	0	3968		236	27	20	876
	237	93	21	502	929	1.189	0.595	6823		237	130	21	238	737	0.939	0.47	3495		237	93	21	704	212	3.78	0.378	2787		237	145	21	796	540	0.63	0.063	7132		237	8	27	190	124	0	0	7663		237	27	21	876
	238	93	22	520	930	2.326	1.163	5749		238	130	22	234	734	0.645	0.322	3373		238	93	22	706	212	1.26	0.126	2496		238	145	22	796	538	1.26	0.126	10036		238	8	28	192	122	1.782	0.178	4648		238	27	22	876
	239	93	23	516	933	0.645	0.322	5685		239	130	23	228	741	1.189	0.595	3751		239	93	23	709	205	4.798	0.48	2712		239	145	23	796	534	2.52	0.252	6588		239	8	29	192	122	0	0	3944		239	27	23	876
	240	93	24	513	934	0.408	0.204	11900		240	130	24	228	754	1.677	0.838	1546		240	93	24	709	205	0	0	2583		240	145	24	796	532	1.26	0.126	4146		240	8	30	182	122	6.3	0.63	3380		240	27	24	876
	241	93	25	505	937	1.102	0.551	13761		241	130	25	228	756	0.258	0.129	1443		241	93	25	708	205	0.63	0.063	2894		241	145	25	796	530	1.26	0.126	3685		241	8	31	178	122	2.52	0.252	4027		241	27	25	876
	242	93	26	504	938	0.182	0.091	11809		242	130	26	210	737	3.376	1.688	1598		242	93	26	708	201	2.52	0.252	2520		242	145	26	802	533	4.226	0.423	4190		242	8	32	178	122	0	0	3764		242	27	26	880
	243	93	27	504	940	0.258	0.129	12422		243	130	27	202	730	1.371	0.686	1813		243	93	27	709	201	0.63	0.063	2599		243	145	27	808	541	6.3	0.63	13984		243	8	33	168	124	6.425	0.642	3500		243	27	27	882
	244	93	28	502	940	0.258	0.129	16077		244	130	28	200	725	0.695	0.347	1374		244	93	28	710	201	0.63	0.063	2463		244	145	28	812	544	3.15	0.315	7531		244	8	34	168	124	0	0	6209		244	27	28	885
	245	93	29	498	940	0.516	0.258	16081		245	130	29	197	721	0.645	0.322	1409		245	93	29	712	201	1.26	0.126	2712		245	145	29	818	550	5.346	0.535	5140		245	8	35	178	82	27.2	2.72	3212		245	27	29	882
	246	93	30	498	938	0.258	0.129	16079		246	130	30	190	708	1.905	0.952	3174		246	93	30	713	201	0.63	0.063	2459		246	145	30	820	550	1.26	0.126	4565		246	8	36	178	82	0	0	3035		246	27	30	878
	247	93	31	497	938	0.129	0.064	9963		247	130	31	190	701	0.903	0.452	3661		247	93	31	714	201	0.63	0.063	2859		247	145	31	800	553	12.741	1.274	7558		247	8	37	178	82	0	0	3534		247	27	31	854
	248	93	32	492	938	0.645	0.322	12062		248	130	32	194	701	0.516	0.258	3888		248	93	32	716	200	1.409	0.141	2826		248	145	32	796	553	2.52	0.252	4371		248	8	38	186	81	5.079	0.508	3459		248	27	32	854
	249	93	33	490	938	0.258	0.129	15438		249	130	33	196	698	0.465	0.233	1683		249	93	33	717	200	0.63	0.063	2704		249	145	33	789	553	4.41	0.441	3909		249	8	39	172	81	8.82	0.882	3442		249	27	33	854
	250	93	34	484	946	1.29	0.645	16076		250	130	34	205	702	1.271	0.635	1592		250	93	34	720	204	3.15	0.315	2361		250	145	34	790	553	0.63	0.063	3864		250	8	40	118	86	34.166	3.417	3283		250	27	34	860
	251	93	35	482	948	0.365	0.182	16077		251	130	35	210	712	1.442	0.721	1778		251	93	35	721	205	0.891	0.089	2505		251	145	35	812	553	13.86	1.386	4590		251	8	41	114	93	5.079	0.508	3155		251	27	35	865
	252	93	36	488	948	0.774	0.387	14284		252	130	36	213	717	0.752	0.376	2860		252	93	36	722	205	0.63	0.063	2614		252	145	36	821	553	5.67	0.567	5854		252	8	42	114	93	0	0	3349		252	27	36	868
	253	93	37	493	945	0.752	0.376	14523		253	130	37	214	717	0.129	0.064	1393		253	93	37	724	206	1.409	0.141	2802		253	145	37	832	553	6.93	0.693	7138		253	8	43	114	98	3.15	0.315	3608		253	27	37	869
	254	93	38	496	944	0.408	0.204	16077		254	130	38	217	732	1.973	0.987	6804		254	93	38	728	209	3.15	0.315	2660		254	145	38	832	553	0	0	6656		254	8	44	145	140	32.887	3.289	3437		254	27	38	872
	255	93	39	497	944	0.129	0.064	12818		255	130	39	218	737	0.658	0.329	5457		255	93	39	729	209	0.63	0.063	2743		255	145	39	830	552	1.409	0.141	7643		255	8	45	148	140	1.89	0.189	3294		255	27	39	872
	256	93	40	498	944	0.129	0.064	16075		256	130	40	218	740	0.387	0.194	2756		256	93	40	712	212	10.875	1.088	2693		256	145	40	829	552	0.63	0.063	8381		256	8	46	148	140	0	0	3711		256	27	40	872
	257	93	41	498	944	0	0	12867		257	130	41	206	748	1.86	0.93	4460		257	93	41	712	212	0	0	2735		257	145	41	826	550	2.271	0.227	4027		257	8	47	148	140	0	0	3251		257	27	41	873
	258	93	42	498	944	0	0	15995		258	130	42	205	748	0.129	0.064	4401		258	93	42	712	213	0.63	0.063	2648		258	145	42	824	550	1.26	0.126	16059		258	8	48	148	140	0	0	3664		258	27	42	873
	259	93	43	498	944	0	0	16083		259	130	43	204	748	0.129	0.064	1620		259	93	43	712	214	0.63	0.063	2699		259	145	43	821	550	1.89	0.189	9599		259	8	49	148	152	7.56	0.756	3439		259	27	43	873
	260	93	44	498	942	0.258	0.129	11957		260	130	44	209	745	0.752	0.376	1356		260	93	44	712	214	0	0	2657		260	145	44	820	550	0.63	0.063	6894		260	8	50	148	152	0	0	3725		260	27	44	873
	261	93	45	492	942	0.774	0.387	16078		261	130	45	214	745	0.645	0.322	1417		261	93	45	712	218	2.52	0.252	2778		261	145	45	818	550	1.26	0.126	10465		261	8	51	156	161	7.586	0.759	3314		261	27	45	873
	262	93	46	488	942	0.516	0.258	14526		262	130	46	221	745	0.903	0.452	1253		262	93	46	712	220	1.26	0.126	2936		262	145	46	818	552	1.26	0.126	10681		262	8	52	165	161	5.67	0.567	3474		262	27	46	872
	263	93	47	488	942	0	0	11568		263	130	47	230	745	1.161	0.58	1310		263	93	47	712	221	0.63	0.063	2816		263	145	47	817	553	0.891	0.089	7932		263	8	53	165	161	0	0	3359		263	27	47	865
	264	93	48	488	942	0	0	14368		264	130	48	249	745	2.451	1.226	1515		264	93	48	712	224	1.89	0.189	2307		264	145	48	817	553	0	0	8778		264	8	54	169	161	2.52	0.252	3460		264	27	48	864
	265	93	49	488	942	0	0	14804		265	130	49	249	741	0.516	0.258	1184		265	93	49	712	228	2.52	0.252	2604		265	145	49	817	553	0	0	9687		265	8	55	174	161	3.15	0.315	3503		265	27	49	864
	266	93	50	488	942	0	0	12337		266	130	50	253	734	1.04	0.52	1233		266	93	50	712	228	0	0	2506		266	145	50	816	553	0.63	0.063	11079		266	8	56	174	170	5.67	0.567	3670		266	27	50	862
	267	93	51	488	942	0	0	9323		267	130	51	253	733	0.129	0.064	2081		267	93	51	712	230	1.26	0.126	2498		267	145	51	816	553	0	0	7658		267	8	57	174	170	0	0	3588		267	27	51	861
	268	93	52	488	942	0	0	12602		268	130	52	252	730	0.408	0.204	3964		268	93	52	712	232	1.26	0.126	2506		268	145	52	816	553	0	0	13769		268	8	58	174	170	0	0	3646		268	27	52	872
	269	93	53	488	942	0	0	16076		269	130	53	249	734	0.645	0.322	2081		269	93	53	713	233	0.891	0.089	2639		269	145	53	813	554	1.992	0.199	12416		269	8	59	174	170	0	0	3737		269	27	53	876
	270	93	54	488	941	0.129	0.064	16078		270	130	54	249	737	0.387	0.194	2424		270	93	54	714	233	0.63	0.063	2439		270	145	54	809	558	3.564	0.356	15323		270	8	60	174	170	0	0	3642		270	27	54	885
	271	93	55	488	941	0	0	12702		271	130	55	249	738	0.129	0.064	1274		271	93	55	714	233	0	0	2533		271	145	55	809	558	0	0	8370		271	8	61	174	170	0	0	3523		271	27	55	888
	272	93	56	488	938	0.387	0.194	10365		272	130	56	253	740	0.577	0.288	1361		272	93	56	718	234	2.598	0.26	2583		272	145	56	808	558	0.63	0.063	5129		272	8	62	174	170	0	0	3609		272	27	56	888
	273	93	57	488	938	0	0	13700		273	130	57	260	742	0.939	0.47	1443		273	93	57	721	236	2.271	0.227	3045		273	145	57	808	557	0.63	0.063	4031		273	8	63	174	170	0	0	3612		273	27	57	888
	274	93	58	488	938	0	0	10785		274	130	58	270	750	1.652	0.826	1808		274	93	58	721	236	0	0	3142		274	145	58	806	552	3.393	0.339	5531		274	8	64	174	170	0	0	3497		274	27	58	889
	275	93	59	486	942	0.577	0.288	14318		275	130	59	272	753	0.465	0.233	2668		275	93	59	726	238	3.393	0.339	4448		275	145	59	806	552	0	0	8921		275	8	65	174	170	0	0	3778		275	27	59	889
	276	93	60	490	945	0.645	0.322	16078		276	130	60	288	756	2.1	1.05	3290		276	93	60	729	237	1.992	0.199	4013		276	145	60	820	552	8.82	0.882	14177		276	8	66	174	170	0	0	3456		276	27	60	894
	277	93	61	496	945	0.774	0.387	16077		277	130	61	290	757	0.288	0.144	2268		277	93	61	728	236	0.891	0.089	8887		277	145	61	818	558	3.984	0.398	7482		277	8	67	174	170	0	0	3695		277	27	61	908
	278	93	62	502	946	0.785	0.392	12867		278	130	62	290	758	0.129	0.064	1712		278	93	62	726	236	1.26	0.126	16060		278	145	62	818	558	0	0	6772		278	8	68	174	170	0	0	3567		278	27	62	912
	279	93	63	500	946	0.258	0.129	16078		279	130	63	293	764	0.865	0.433	5149		279	93	63	716	236	6.3	0.63	6190		279	145	63	806	560	7.664	0.766	13317		279	8	69	174	170	0	0	3583		279	27	63	920
	280	93	64	497	946	0.387	0.194	15391		280	130	64	293	764	0	0	4394		280	93	64	716	236	0	0	4570		280	145	64	801	565	4.455	0.445	9841		280	8	70	174	170	0	0	3804		280	27	64	920
	281	93	65	496	948	0.288	0.144	8406		281	130	65	293	765	0.129	0.064	1187		281	93	65	714	236	1.26	0.126	6267		281	145	65	801	565	0	0	4294		281	8	71	174	174	2.52	0.252	3706		281	27	65	920
	282	93	66	494	950	0.365	0.182	16076		282	130	66	281	768	1.596	0.798	3373		282	93	66	714	236	0	0	6782		282	145	66	801	562	1.89	0.189	3891		282	8	72	174	174	0	0	3302		282	27	66	920
	283	93	67	494	950	0	0	16077		283	130	67	273	769	1.04	0.52	2450		283	93	67	712	234	1.782	0.178	6901		283	145	67	801	554	5.04	0.504	5127		283	10	3	856	145	-1	-1	4492		283	27	67	918
	284	93	68	494	950	0	0	11560		284	130	68	273	773	0.516	0.258	4183		284	93	68	712	234	0	0	4545		284	145	68	804	550	3.15	0.315	3533		284	10	4	856	145	0	0	10622		284	27	68	918
	285	93	69	494	950	0	0	9070		285	130	69	261	773	1.548	0.774	2294		285	93	69	712	234	0	0	4148		285	145	69	804	550	0	0	4419		285	10	5	856	145	0	0	5160		285	27	69	909
	286	93	70	494	950	0	0	7426		286	130	70	257	773	0.516	0.258	1389		286	93	70	710	234	1.26	0.126	3318		286	145	70	805	550	0.63	0.063	4091		286	10	6	856	145	0	0	3890		286	27	70	909
	287	93	71	494	950	0	0	9199		287	130	71	257	773	0	0	942		287	93	71	710	234	0	0	3018		287	145	71	810	549	3.212	0.321	4088		287	10	7	856	145	0	0	7397		287	27	71	909
	288	93	72	496	950	0.258	0.129	9086		288	130	72	258	773	0.129	0.064	1369		288	93	72	708	232	1.782	0.178	3018		288	145	72	812	546	2.271	0.227	4975		288	10	8	845	164	13.831	1.383	3876		288	27	72	909
	289	94	1	346	692	-1	-1	4442		289	132	1	770	393	-1	-1	697		289	95	1	889	342	-1	-1	2925		289	147	1	333	586	-1	-1	6075		289	10	9	845	164	0	0	3714		289	29	1	574
	290	94	2	341	708	2.162	1.081	6466		290	132	2	770	393	0	0	2594		290	95	2	894	342	3.15	0.315	2553		290	147	2	333	586	0	0	7114		290	10	10	845	164	0	0	3537		290	29	2	574
	291	94	3	329	714	1.731	0.865	10150		291	132	3	770	393	0	0	3494		291	95	3	904	346	6.785	0.679	2742		291	147	3	332	586	0.63	0.063	5655		291	10	11	845	164	0	0	3299		291	29	3	576
	292	94	4	326	722	1.102	0.551	9600		292	132	4	770	393	0	0	5955		292	95	4	906	350	2.817	0.282	2866		292	147	4	328	594	5.635	0.563	6233		292	10	12	845	164	0	0	3830		292	29	4	578
	293	94	5	326	725	0.387	0.194	16077		293	132	5	748	393	2.838	1.419	2602		293	95	5	906	352	1.26	0.126	3567		293	147	5	328	594	0	0	7073		293	10	13	844	185	13.245	1.324	4304		293	29	5	581
	294	94	6	325	713	1.553	0.777	9564		294	132	6	748	393	0	0	2161		294	95	6	901	357	4.455	0.445	2632		294	147	6	322	598	4.543	0.454	7461		294	10	14	844	185	0	0	3909		294	29	6	582
	295	94	7	317	697	2.308	1.154	6381		295	132	7	748	386	0.903	0.452	2432		295	95	7	894	360	4.798	0.48	3210		295	147	7	318	600	2.817	0.282	5074		295	10	15	844	185	0	0	3587		295	29	7	582
	296	94	8	316	696	0.182	0.091	5589		296	132	8	748	385	0.129	0.064	2113		296	95	8	890	360	2.52	0.252	2981		296	147	8	317	600	0.63	0.063	3644		296	10	16	844	185	0	0	3471		296	29	8	569
	297	94	9	321	702	1.008	0.504	5391		297	132	9	748	380	0.645	0.322	1922		297	95	9	889	360	0.63	0.063	2860		297	147	9	314	602	2.271	0.227	6654		297	10	17	844	185	0	0	3502		297	29	9	556
	298	94	10	322	708	0.785	0.392	8206		298	132	10	748	380	0	0	2003		298	95	10	888	362	1.409	0.141	2905		298	147	10	314	602	0	0	4583		298	10	18	844	185	0	0	3908		298	29	10	553
	299	94	11	334	721	2.282	1.141	12356		299	132	11	752	377	0.645	0.322	2208		299	95	11	888	370	5.04	0.504	2691		299	147	11	326	601	7.586	0.759	6181		299	10	19	844	185	0	0	3954		299	29	11	557
	300	94	12	338	724	0.645	0.322	16079		300	132	12	757	377	0.645	0.322	3670		300	95	12	888	372	1.26	0.126	3016		300	147	12	330	601	2.52	0.252	8173		300	10	20	844	185	0	0	3834		300	29	12	565
	301	94	13	340	724	0.258	0.129	11617		301	132	13	769	380	1.596	0.798	2074		301	95	13	888	376	2.52	0.252	3089		301	147	13	334	600	2.598	0.26	6706		301	10	21	844	185	0	0	5478		301	29	13	568
	302	94	14	340	724	0	0	16077		302	132	14	770	380	0.129	0.064	3495		302	95	14	892	377	2.598	0.26	3043		302	147	14	344	594	7.347	0.735	6689		302	10	22	853	266	51.344	5.134	3539		302	29	14	572
	303	94	15	340	722	0.258	0.129	16080		303	132	15	772	382	0.365	0.182	3459		303	95	15	893	377	0.63	0.063	2869		303	147	15	345	590	2.598	0.26	7256		303	10	23	862	264	5.808	0.581	3382		303	29	15	577
	304	94	16	340	722	0	0	16078		304	132	16	772	386	0.516	0.258	1483		304	95	16	909	365	12.6	1.26	2830		304	147	16	346	585	3.212	0.321	6910		304	10	24	862	264	0	0	3333		304	29	16	580
	305	94	17	340	722	0	0	16078		305	132	17	772	394	1.032	0.516	1406		305	95	17	909	365	0	0	2834		305	147	17	345	584	0.891	0.089	7878		305	10	25	862	264	0	0	3462		305	29	17	581
	306	94	18	340	722	0	0	15340		306	132	18	772	405	1.419	0.71	958		306	95	18	910	362	1.992	0.199	2808		306	147	18	342	582	2.271	0.227	5592		306	10	26	862	264	0	0	3355		306	29	18	582
	307	94	19	340	722	0	0	15541		307	132	19	772	409	0.516	0.258	1851		307	95	19	910	361	0.63	0.063	2703		307	147	19	340	592	6.425	0.642	7725		307	10	27	862	264	0	0	3532		307	29	19	581
	308	94	20	340	722	0	0	16077		308	132	20	776	416	1.04	0.52	1781		308	95	20	914	361	2.52	0.252	2916		308	147	20	338	601	5.808	0.581	5440		308	10	28	862	264	0	0	3465		308	29	20	576
	309	94	21	340	722	0	0	16080		309	132	21	781	422	1.008	0.504	1241		309	95	21	918	358	3.15	0.315	2737		309	147	21	338	602	0.63	0.063	11323		309	10	29	868	264	3.78	0.378	3661		309	29	21	576
	310	94	22	340	721	0.129	0.064	16077		310	132	22	784	428	0.865	0.433	3718		310	95	22	918	356	1.26	0.126	2735		310	147	22	341	604	2.271	0.227	7455		310	10	30	868	264	0	0	3452		310	29	22	573
	311	94	23	340	718	0.387	0.194	15106		311	132	23	784	430	0.258	0.129	3190		311	95	23	908	352	6.785	0.679	2905		311	147	23	350	608	6.205	0.62	7375		311	10	31	868	264	0	0	3127		311	29	23	569
	312	94	24	340	718	0	0	13198		312	132	24	784	430	0	0	1717		312	95	24	908	352	0	0	2620		312	147	24	352	608	1.26	0.126	7459		312	10	32	868	264	0	0	3473		312	29	24	564
	313	94	25	336	709	1.271	0.635	16079		313	132	25	774	433	1.347	0.673	3557		313	95	25	898	354	6.425	0.642	2986		313	147	25	345	608	4.41	0.441	6583		313	10	33	868	264	0	0	3337		313	29	25	558
	314	94	26	334	709	0.258	0.129	15881		314	132	26	772	433	0.258	0.129	1731		314	95	26	896	354	1.26	0.126	2720		314	147	26	328	606	10.784	1.078	9081		314	10	34	868	264	0	0	3499		314	29	26	558
	315	94	27	324	712	1.347	0.673	13838		315	132	27	765	429	1.04	0.52	1505		315	95	27	890	353	3.832	0.383	2804		315	147	27	325	610	3.15	0.315	5557		315	10	35	796	298	50.163	5.016	3675		315	29	27	557
	316	94	28	326	717	0.695	0.347	16077		316	132	28	764	425	0.532	0.266	1263		316	95	28	890	353	0	0	2839		316	147	28	318	624	9.861	0.986	5698		316	10	36	796	298	0	0	3653		316	29	28	557
	317	94	29	328	721	0.577	0.288	9925		317	132	29	761	420	0.752	0.376	1306		317	95	29	885	352	3.212	0.321	2766		317	147	29	318	624	0	0	6003		317	10	37	796	298	0	0	3747		317	29	29	556
	318	94	30	342	724	1.847	0.923	16079		318	132	30	761	418	0.258	0.129	1248		318	95	30	884	350	1.409	0.141	2625		318	147	30	317	621	1.992	0.199	4964		318	10	38	816	286	14.694	1.469	3577		318	29	30	553
	319	94	31	344	724	0.258	0.129	16077		319	132	31	761	408	1.29	0.645	1665		319	95	31	880	348	2.817	0.282	2773		319	147	31	317	614	4.41	0.441	11761		319	10	39	816	286	0	0	3556		319	29	31	542
	320	94	32	354	720	1.389	0.695	3857		320	132	32	758	396	1.596	0.798	2190		320	95	32	880	348	0	0	2502		320	147	32	317	613	0.63	0.063	10802		320	10	40	816	286	0	0	3523		320	29	32	540
	321	94	33	360	712	1.29	0.645	4006		321	132	33	758	394	0.258	0.129	1134		321	95	33	880	348	0	0	2786		321	147	33	313	613	2.52	0.252	9726		321	10	41	816	286	0	0	3464		321	29	33	533
	322	94	34	366	706	1.095	0.547	4104		322	132	34	748	386	1.652	0.826	2027		322	95	34	880	348	0	0	2733		322	147	34	312	616	1.992	0.199	6919		322	10	42	816	286	0	0	3518		322	29	34	530
	323	94	35	368	701	0.695	0.347	3600		323	132	35	737	385	1.425	0.712	1169		323	95	35	880	346	1.26	0.126	2537		323	147	35	312	617	0.63	0.063	8157		323	10	43	816	286	0	0	3625		323	29	35	533
	324	94	36	369	697	0.532	0.266	3713		324	132	36	734	394	1.224	0.612	1618		324	95	36	880	344	1.26	0.126	2791		324	147	36	306	624	5.808	0.581	5999		324	10	44	837	260	21.056	2.106	3723		324	29	36	540
	325	94	37	362	680	2.372	1.186	3645		325	132	37	734	402	1.032	0.516	1238		325	95	37	892	340	7.969	0.797	2724		325	147	37	306	624	0	0	5294		325	10	45	837	260	0	0	3791		325	29	37	540
	326	94	38	357	676	0.826	0.413	3745		326	132	38	728	409	1.189	0.595	1404		326	95	38	894	340	1.26	0.126	2892		326	147	38	306	624	0	0	8380		326	10	46	837	260	0	0	3617		326	29	38	550
	327	94	39	354	668	1.102	0.551	3982		327	132	39	737	413	1.271	0.635	1467		327	95	39	894	340	0	0	2828		327	147	39	306	616	5.04	0.504	6952		327	10	47	837	260	0	0	3726		327	29	39	558
	328	94	40	357	660	1.102	0.551	3762		328	132	40	756	420	2.612	1.306	3255		328	95	40	894	340	0	0	2711		328	147	40	306	614	1.26	0.126	6868		328	10	48	837	260	0	0	3641		328	29	40	556
	329	94	41	342	660	1.935	0.968	3881		329	132	41	756	426	0.774	0.387	3686		329	95	41	894	345	3.15	0.315	2695		329	147	41	306	610	2.52	0.252	7551		329	10	49	837	260	0	0	3658		329	29	41	546
	330	94	42	348	690	3.947	1.973	3683		330	132	42	788	429	4.146	2.073	1457		330	95	42	894	346	0.63	0.063	2492		330	147	42	309	609	1.992	0.199	10480		330	10	50	837	260	0	0	3770		330	29	42	540
	331	94	43	344	704	1.878	0.939	3587		331	132	43	789	428	0.182	0.091	1494		331	95	43	889	346	3.15	0.315	2739		331	147	43	309	608	0.63	0.063	9523		331	10	51	928	265	57.416	5.742	3655		331	29	43	522
	332	94	44	342	712	1.064	0.532	4675		332	132	44	789	418	1.29	0.645	1369		332	95	44	888	348	1.409	0.141	2776		332	147	44	309	605	1.89	0.189	9947		332	10	52	928	265	0	0	3747		332	29	44	522
	333	94	45	336	728	2.204	1.102	7610		333	132	45	788	414	0.532	0.266	1642		333	95	45	886	348	1.26	0.126	2970		333	147	45	309	604	0.63	0.063	10138		333	10	53	928	265	0	0	3697		333	29	45	522
	334	94	46	336	734	0.774	0.387	16078		334	132	46	784	412	0.577	0.288	1427		334	95	46	880	348	3.78	0.378	2825		334	147	46	309	602	1.26	0.126	8282		334	10	54	928	265	0	0	3701		334	29	46	537
	335	94	47	336	738	0.516	0.258	13791		335	132	47	782	412	0.258	0.129	1251		335	95	47	869	349	6.959	0.696	2253		335	147	47	309	602	0	0	12654		335	10	55	928	265	0	0	3751		335	29	47	549
	336	94	48	336	744	0.774	0.387	8186		336	132	48	760	392	3.835	1.918	3639		336	95	48	866	350	1.992	0.199	2697		336	147	48	306	601	1.992	0.199	9348		336	10	56	928	265	0	0	3607		336	29	48	556
	337	94	49	341	750	1.008	0.504	5362		337	132	49	756	390	0.577	0.288	2150		337	95	49	866	350	0	0	2774		337	147	49	306	601	0	0	8134		337	10	57	924	273	5.635	0.563	3821		337	29	49	560
	338	94	50	344	752	0.465	0.233	4757		338	132	50	748	389	1.04	0.52	3218		338	95	50	870	350	2.52	0.252	2114		338	147	50	306	601	0	0	11215		338	10	58	924	273	0	0	3477		338	29	50	565
	339	94	51	349	753	0.658	0.329	3881		339	132	51	749	389	0.129	0.064	4143		339	95	51	874	350	2.52	0.252	2552		339	147	51	305	604	1.992	0.199	10135		339	10	59	924	273	0	0	3442		339	29	51	577
	340	94	52	350	752	0.182	0.091	5417		340	132	52	749	390	0.129	0.064	4352		340	95	52	884	350	6.3	0.63	2895		340	147	52	302	605	1.992	0.199	10321		340	10	60	924	273	0	0	3563		340	29	52	582
	341	94	53	353	746	0.865	0.433	4981		341	132	53	752	392	0.465	0.233	3942		341	95	53	898	350	8.82	0.882	4019		341	147	53	302	606	0.63	0.063	10492		341	10	61	924	273	0	0	3628		341	29	53	596
	342	94	54	353	745	0.129	0.064	4091		342	132	54	734	382	2.656	1.328	3549		342	95	54	901	350	1.89	0.189	3825		342	147	54	302	608	1.26	0.126	10111		342	10	62	918	292	12.553	1.255	3689		342	29	54	600
	343	94	55	353	740	0.645	0.322	3961		343	132	55	734	382	0	0	3306		343	95	55	908	349	4.455	0.445	3122		343	147	55	302	608	0	0	10865		343	10	63	918	292	0	0	3660		343	29	55	600
	344	94	56	353	734	0.774	0.387	5119		344	132	56	734	382	0	0	2783		344	95	56	908	349	0	0	3101		344	147	56	300	606	1.782	0.178	7392		344	10	64	918	292	0	0	3511		344	29	56	602
	345	94	57	353	733	0.129	0.064	4988		345	132	57	734	382	0	0	1311		345	95	57	909	349	0.63	0.063	2714		345	147	57	300	606	0	0	9716		345	10	65	918	292	0	0	3547		345	29	57	598
	346	94	58	353	733	0	0	4860		346	132	58	737	382	0.387	0.194	2020		346	95	58	910	349	0.63	0.063	2804		346	147	58	300	604	1.26	0.126	15072		346	10	66	918	292	0	0	3657		346	29	58	597
	347	94	59	353	733	0	0	4570		347	132	59	740	382	0.387	0.194	1477		347	95	59	916	349	3.78	0.378	2608		347	147	59	300	604	0	0	15500		347	10	67	918	292	0	0	3797		347	29	59	596
	348	94	60	353	733	0	0	5154		348	132	60	745	381	0.658	0.329	1337		348	95	60	917	346	1.992	0.199	2150		348	147	60	306	598	5.346	0.535	13340		348	10	68	918	292	0	0	3561		348	29	60	596
	349	94	61	353	733	0	0	5435		349	132	61	748	380	0.408	0.204	1271		349	95	61	914	346	1.89	0.189	2928		349	147	61	309	596	2.271	0.227	8730		349	10	69	918	292	0	0	3597		349	29	61	594
	350	94	62	353	732	0.129	0.064	4915		350	132	62	750	380	0.258	0.129	1351		350	95	62	902	346	7.56	0.756	3064		350	147	62	318	596	5.67	0.567	5685		350	10	70	917	297	3.212	0.321	3372		350	29	62	592
	351	94	63	353	732	0	0	4485		351	132	63	760	385	1.442	0.721	1371		351	95	63	898	346	2.52	0.252	2906		351	147	63	320	594	1.782	0.178	5229		351	10	71	917	297	0	0	3478		351	29	63	592
	352	94	64	337	732	2.064	1.032	13937		352	132	64	765	388	0.752	0.376	5775		352	95	64	897	346	0.63	0.063	2948		352	147	64	320	594	0	0	5147		352	10	72	917	297	0	0	3364		352	29	64	592
	353	94	65	337	732	0	0	11038		353	132	65	773	389	1.04	0.52	5223		353	95	65	894	348	2.271	0.227	3588		353	147	65	320	598	2.52	0.252	5275		353	13	2	426	684	-1	-1	2354		353	29	65	592
	354	94	66	337	732	0	0	14809		354	132	66	773	393	0.516	0.258	5835		354	95	66	892	348	1.26	0.126	4176		354	147	66	320	598	0	0	5516		354	13	3	426	684	0	0	6147		354	29	66	597
	355	94	67	337	732	0	0	15779		355	132	67	774	393	0.129	0.064	2036		355	95	67	892	348	0	0	6476		355	147	67	320	598	0	0	5997		355	13	4	426	684	0	0	7605		355	29	67	598
	356	94	68	334	732	0.387	0.194	4621		356	132	68	781	394	0.912	0.456	5414		356	95	68	890	349	1.409	0.141	3881		356	147	68	321	600	1.409	0.141	4899		356	13	5	426	684	0	0	5227		356	29	68	602
	357	94	69	334	732	0	0	16077		357	132	69	788	394	0.903	0.452	2456		357	95	69	889	349	0.63	0.063	3507		357	147	69	322	601	0.891	0.089	4713		357	13	6	426	684	0	0	10836		357	29	69	605
	358	94	70	334	732	0	0	13484		358	132	70	785	394	0.387	0.194	2418		358	95	70	889	349	0	0	3535		358	147	70	322	601	0	0	4758		358	13	7	426	684	0	0	8208		358	29	70	606
	359	94	71	334	732	0	0	16078		359	132	71	785	394	0	0	4568		359	95	71	889	349	0	0	3493		359	147	71	322	601	0	0	5144		359	13	8	393	697	22.345	2.235	2760		359	29	71	608
	360	94	72	334	732	0	0	16077		360	132	72	785	394	0	0	6182		360	95	72	889	349	0	0	3961		360	147	72	322	601	0	0	5123		360	13	9	368	704	16.356	1.636	3851		360	29	72	604
	361	96	1	129	473	-1	-1	4234		361	134	1	492	486	-1	-1	2051		361	97	1	158	458	-1	-1	2450		361	149	1	517	661	-1	-1	4033		361	13	10	384	704	10.08	1.008	7433		361	31	1	637
	362	96	2	129	461	1.548	0.774	4866		362	134	2	492	484	0.258	0.129	2732		362	97	2	173	458	9.45	0.945	5600		362	149	2	517	661	0	0	4219		362	13	11	384	702	1.26	0.126	5849		362	31	2	633
	363	96	3	128	456	0.658	0.329	4479		363	134	3	492	477	0.903	0.452	2879		363	97	3	198	458	15.75	1.575	3757		363	149	3	514	661	1.89	0.189	4705		363	13	12	384	702	0	0	6233		363	31	3	633
	364	96	4	136	448	1.459	0.73	5510		364	134	4	482	489	2.015	1.008	3075		364	97	4	192	458	3.78	0.378	4970		364	149	4	509	662	3.212	0.321	8216		364	13	13	376	686	11.27	1.127	3758		364	31	4	633
	365	96	5	170	426	5.224	2.612	4198		365	134	5	481	496	0.912	0.456	7694		365	97	5	186	458	3.78	0.378	3741		365	149	5	509	666	2.52	0.252	15184		365	13	14	376	686	0	0	3761		365	31	5	633
	366	96	6	172	432	0.816	0.408	4211		366	134	6	481	504	1.032	0.516	5242		366	97	6	176	458	6.3	0.63	5625		366	149	6	509	668	1.26	0.126	10595		366	13	15	376	686	0	0	4315		366	31	6	632
	367	96	7	170	446	1.824	0.912	4922		367	134	7	482	512	1.04	0.52	3209		367	97	7	176	458	0	0	4415		367	149	7	512	673	3.673	0.367	9088		367	13	16	376	685	0.63	0.063	3497		367	31	7	629
	368	96	8	170	460	1.806	0.903	4397		368	134	8	490	520	1.459	0.73	3125		368	97	8	169	462	5.079	0.508	10857		368	149	8	512	678	3.15	0.315	5534		368	13	17	376	685	0	0	3752		368	31	8	628
	369	96	9	172	465	0.695	0.347	4913		369	134	9	492	522	0.365	0.182	2502		369	97	9	170	468	3.832	0.383	4415		369	149	9	512	680	1.26	0.126	9292		369	13	18	376	685	0	0	6390		369	31	9	628
	370	96	10	173	469	0.532	0.266	3922		370	134	10	492	528	0.774	0.387	3481		370	97	10	173	469	1.992	0.199	4306		370	149	10	512	680	0	0	13312		370	13	19	376	685	0	0	3908		370	31	10	630
	371	96	11	166	470	0.912	0.456	6983		371	134	11	492	518	1.29	0.645	4733		371	97	11	173	466	1.89	0.189	4404		371	149	11	510	681	1.409	0.141	6105		371	13	20	354	685	13.86	1.386	4567		371	31	11	636
	372	96	12	149	470	2.193	1.096	11288		372	134	12	492	518	0	0	4617		372	97	12	173	458	5.04	0.504	8516		372	149	12	510	681	0	0	4961		372	13	21	352	685	1.26	0.126	11078		372	31	12	644
	373	96	13	145	469	0.532	0.266	15795		373	134	13	492	517	0.129	0.064	5737		373	97	13	173	453	3.15	0.315	5902		373	149	13	505	681	3.15	0.315	7116		373	13	22	342	682	6.577	0.658	7862		373	31	13	653
	374	96	14	142	461	1.102	0.551	13380		374	134	14	492	518	0.129	0.064	3066		374	97	14	170	445	5.383	0.538	15298		374	149	14	505	681	0	0	10470		374	13	23	342	682	0	0	8123		374	31	14	662
	375	96	15	137	442	2.534	1.267	4063		375	134	15	492	520	0.258	0.129	3103		375	97	15	169	444	0.891	0.089	7835		375	149	15	498	680	4.455	0.445	6617		375	13	24	342	682	0	0	12434		375	31	15	669
	376	96	16	137	436	0.774	0.387	4288		376	134	16	492	521	0.129	0.064	3038		376	97	16	174	452	5.943	0.594	5585		376	149	16	496	678	1.782	0.178	4661		376	13	25	342	678	2.52	0.252	11388		376	31	16	676
	377	96	17	137	429	0.903	0.452	4253		377	134	17	492	521	0	0	4180		377	97	17	184	452	6.3	0.63	5673		377	149	17	496	680	1.26	0.126	4747		377	13	26	342	678	0	0	9894		377	31	17	677
	378	96	18	141	422	1.04	0.52	3629		378	134	18	492	521	0	0	5715		378	97	18	188	456	3.564	0.356	11429		378	149	18	497	682	1.409	0.141	4946		378	13	27	334	676	5.195	0.52	5738		378	31	18	680
	379	96	19	146	417	0.912	0.456	4000		379	134	19	492	521	0	0	3827		379	97	19	189	457	0.891	0.089	4908		379	149	19	502	684	3.393	0.339	11217		379	13	28	334	676	0	0	4398		379	31	19	680
	380	96	20	146	412	0.645	0.322	3957		380	134	20	490	521	0.258	0.129	3675		380	97	20	189	457	0	0	6661		380	149	20	510	684	5.04	0.504	15508		380	13	29	338	670	4.543	0.454	4966		380	31	20	681
	381	96	21	156	417	1.442	0.721	3982		381	134	21	490	521	0	0	4432		381	97	21	184	452	4.455	0.445	5626		381	149	21	525	684	9.45	0.945	6201		381	13	30	341	669	1.992	0.199	6451		381	31	21	681
	382	96	22	162	426	1.395	0.698	4608		382	134	22	490	521	0	0	2310		382	97	22	184	452	0	0	8571		382	149	22	529	684	2.52	0.252	5641		382	13	31	353	665	7.969	0.797	4930		382	31	22	681
	383	96	23	154	440	2.08	1.04	14911		383	134	23	490	522	0.129	0.064	2268		383	97	23	184	453	0.63	0.063	7046		383	149	23	532	684	1.89	0.189	5000		383	13	32	353	665	0	0	10118		383	31	23	682
	384	96	24	153	448	1.04	0.52	9629		384	134	24	490	525	0.387	0.194	4219		384	97	24	184	456	1.89	0.189	10514		384	149	24	530	685	1.409	0.141	4380		384	13	33	361	665	5.04	0.504	4528		384	31	24	686
	385	96	25	150	456	1.102	0.551	6034		385	134	25	490	526	0.129	0.064	1596		385	97	25	184	456	0	0	16061		385	149	25	526	686	2.598	0.26	4795		385	13	34	361	693	17.64	1.764	3924		385	31	25	690
	386	96	26	149	462	0.785	0.392	13434		386	134	26	490	526	0	0	3960		386	97	26	174	458	6.425	0.642	10303		386	149	26	525	686	0.63	0.063	4729		386	13	35	370	706	9.961	0.996	7430		386	31	26	693
	387	96	27	150	469	0.912	0.456	9285		387	134	27	490	525	0.129	0.064	1492		387	97	27	174	458	0	0	9255		387	149	27	524	686	0.63	0.063	4602		387	13	36	370	709	1.89	0.189	4066		387	31	27	693
	388	96	28	152	473	0.577	0.288	6092		388	134	28	489	522	0.408	0.204	2537		388	97	28	174	458	0	0	11678		388	149	28	522	686	1.26	0.126	5112		388	13	37	372	709	1.26	0.126	5300		388	31	28	693
	389	96	29	156	473	0.516	0.258	10315		389	134	29	486	518	0.645	0.322	3869		389	97	29	176	460	1.782	0.178	11170		389	149	29	521	686	0.63	0.063	4370		389	13	38	372	709	0	0	5991		389	31	29	692
	390	96	30	166	473	1.29	0.645	16079		390	134	30	486	517	0.129	0.064	2282		390	97	30	180	461	2.598	0.26	8633		390	149	30	520	685	0.891	0.089	4570		390	13	39	372	730	13.23	1.323	4769		390	31	30	690
	391	96	31	170	469	0.73	0.365	14709		391	134	31	486	513	0.516	0.258	3903		391	97	31	184	464	3.15	0.315	10554		391	149	31	520	684	0.63	0.063	4647		391	13	40	372	730	0	0	4206		391	31	31	676
	392	96	32	173	465	0.645	0.322	12538		392	134	32	489	510	0.547	0.274	3917		392	97	32	190	465	3.832	0.383	12941		392	149	32	520	680	2.52	0.252	4622		392	13	41	372	721	5.67	0.567	4198		392	31	32	676
	393	96	33	172	452	1.682	0.841	16078		393	134	33	492	510	0.387	0.194	3017		393	97	33	190	465	0	0	7829		393	149	33	520	677	1.89	0.189	4718		393	13	42	370	712	5.808	0.581	4178		393	31	33	672
	394	96	34	169	445	0.982	0.491	14373		394	134	34	500	505	1.217	0.608	3731		394	97	34	190	465	0	0	10992		394	149	34	521	676	0.891	0.089	4600		394	13	43	357	700	11.146	1.115	5732		394	31	34	660
	395	96	35	158	440	1.559	0.779	9170		395	134	35	502	500	0.695	0.347	3574		395	97	35	192	465	1.26	0.126	9683		395	149	35	526	673	3.673	0.367	6729		395	13	44	357	700	0	0	5740		395	31	35	650
	396	96	36	153	450	1.442	0.721	6239		396	134	36	502	496	0.516	0.258	2880		396	97	36	197	468	3.673	0.367	8221		396	149	36	529	670	2.673	0.267	8720		396	13	45	357	694	3.78	0.378	6172		396	31	36	650
	397	96	37	136	465	2.925	1.462	3888		397	134	37	505	493	0.547	0.274	2622		397	97	37	208	470	7.044	0.704	7586		397	149	37	536	670	4.41	0.441	11545		397	13	46	306	657	39.695	3.969	6856		397	31	37	656
	398	96	38	132	466	0.532	0.266	4084		398	134	38	513	489	1.154	0.577	3355		398	97	38	217	470	5.67	0.567	8050		398	149	38	541	670	3.15	0.315	6635		398	13	47	306	658	0.63	0.063	13637		398	31	38	660
	399	96	39	133	464	0.288	0.144	4082		399	134	39	518	488	0.658	0.329	4217		399	97	39	226	470	5.67	0.567	7665		399	149	39	546	670	3.15	0.315	6840		399	13	48	306	658	0	0	4904		399	31	39	662
	400	96	40	158	450	3.696	1.848	16075		400	134	40	518	485	0.387	0.194	3547		400	97	40	228	470	1.26	0.126	7439		400	149	40	549	670	1.89	0.189	7055		400	13	49	305	641	10.729	1.073	7249		400	31	40	664
	401	96	41	165	440	1.575	0.787	8596		401	134	41	518	485	0	0	3547		401	97	41	229	470	0.63	0.063	8545		401	149	41	552	669	1.992	0.199	9553		401	13	50	305	641	0	0	4935		401	31	41	665
	402	96	42	168	436	0.645	0.322	16080		402	134	42	518	484	0.129	0.064	3935		402	97	42	230	470	0.63	0.063	11206		402	149	42	553	668	0.891	0.089	4901		402	13	51	305	641	0	0	4808		402	31	42	665
	403	96	43	173	424	1.677	0.838	6211		403	134	43	525	482	0.939	0.47	2977		403	97	43	230	469	0.63	0.063	6922		403	149	43	553	668	0	0	5094		403	13	52	302	640	1.992	0.199	4646		403	31	43	668
	404	96	44	173	420	0.516	0.258	6772		404	134	44	533	474	1.459	0.73	2445		404	97	44	232	466	2.271	0.227	6717		404	149	44	553	666	1.26	0.126	4290		404	13	53	293	636	6.205	0.62	4214		404	31	44	668
	405	96	45	177	424	0.73	0.365	9301		405	134	45	533	474	0	0	3520		405	97	45	232	465	0.63	0.063	3358		405	149	45	553	666	0	0	4088		405	13	54	293	636	0	0	4109		405	31	45	668
	406	96	46	177	434	1.29	0.645	12940		406	134	46	546	476	1.697	0.848	3607		406	97	46	237	456	6.486	0.649	3385		406	149	46	550	666	1.89	0.189	4402		406	13	55	293	636	0	0	4303		406	31	46	668
	407	96	47	177	441	0.903	0.452	14960		407	134	47	537	474	1.189	0.595	4870		407	97	47	237	454	1.26	0.126	3188		407	149	47	544	666	3.78	0.378	4188		407	13	56	293	636	0	0	3812		407	31	47	668
	408	96	48	177	448	0.903	0.452	15277		408	134	48	537	474	0	0	3526		408	97	48	237	448	3.78	0.378	3465		408	149	48	541	668	2.271	0.227	12156		408	13	57	293	634	1.26	0.126	4051		408	31	48	668
	409	96	49	181	456	1.154	0.577	16080		409	134	49	540	470	0.645	0.322	2692		409	97	49	237	445	1.89	0.189	3442		409	149	49	541	669	0.63	0.063	12469		409	13	58	293	634	0	0	4190		409	31	49	668
	410	96	50	181	464	1.032	0.516	6869		410	134	50	540	470	0	0	2695		410	97	50	237	438	4.41	0.441	3556		410	149	50	540	676	4.455	0.445	16060		410	13	59	293	634	0	0	3829		410	31	50	668
	411	96	51	176	465	0.658	0.329	5226		411	134	51	541	468	0.288	0.144	2862		411	97	51	237	433	3.15	0.315	3071		411	149	51	540	677	0.63	0.063	10512		411	13	60	293	634	0	0	3938		411	31	51	670
	412	96	52	174	465	0.258	0.129	4342		412	134	52	554	468	1.677	0.838	4098		412	97	52	237	432	0.63	0.063	3341		412	149	52	540	681	2.52	0.252	11044		412	13	61	293	634	0	0	4361		412	31	52	677
	413	96	53	172	460	0.695	0.347	16076		413	134	53	554	466	0.258	0.129	4323		413	97	53	237	430	1.26	0.126	3034		413	149	53	541	682	0.891	0.089	10004		413	13	62	293	634	0	0	4338		413	31	53	677
	414	96	54	172	452	1.032	0.516	14470		414	134	54	554	465	0.129	0.064	2203		414	97	54	237	430	0	0	3171		414	149	54	548	684	4.586	0.459	10596		414	13	63	293	634	0	0	4293		414	31	54	682
	415	96	55	172	446	0.774	0.387	16076		415	134	55	554	465	0	0	2050		415	97	55	236	429	0.891	0.089	3006		415	149	55	556	686	5.195	0.52	7179		415	13	64	293	634	0	0	4332		415	31	55	688
	416	96	56	172	437	1.161	0.58	8973		416	134	56	554	465	0	0	3995		416	97	56	225	428	6.959	0.696	3025		416	149	56	556	685	0.63	0.063	8075		416	13	65	292	629	3.212	0.321	4090		416	31	56	690
	417	96	57	172	432	0.645	0.322	16075		417	134	57	561	465	0.903	0.452	2410		417	97	57	225	426	1.26	0.126	3364		417	149	57	556	684	0.63	0.063	8532		417	13	66	292	629	0	0	3858		417	31	57	692
	418	96	58	172	429	0.387	0.194	8250		418	134	58	564	465	0.387	0.194	2867		418	97	58	228	426	1.89	0.189	3218		418	149	58	556	682	1.26	0.126	8071		418	13	67	312	622	13.349	1.335	3959		418	31	58	696
	419	96	59	173	426	0.408	0.204	6178		419	134	59	565	468	0.408	0.204	4191		419	97	59	229	424	1.409	0.141	3253		419	149	59	556	681	0.63	0.063	7893		419	13	68	325	594	19.449	1.945	3989		419	31	59	696
	420	96	60	174	424	0.288	0.144	8396		420	134	60	566	470	0.288	0.144	3402		420	97	60	229	421	1.89	0.189	3254		420	149	60	558	677	2.817	0.282	8589		420	13	69	325	594	0	0	4219		420	31	60	698
	421	96	61	174	417	0.903	0.452	4739		421	134	61	562	474	0.73	0.365	4022		421	97	61	226	416	3.673	0.367	3442		421	149	61	558	677	0	0	8027		421	13	70	333	594	5.04	0.504	3694		421	31	61	698
	422	96	62	174	409	1.032	0.516	4160		422	134	62	561	477	0.408	0.204	1996		422	97	62	228	414	1.782	0.178	3086		422	149	62	561	676	1.992	0.199	16060		422	13	71	333	594	0	0	3728		422	31	62	700
	423	96	63	166	401	1.459	0.73	4023		423	134	63	560	480	0.408	0.204	2444		423	97	63	228	414	0	0	3291		423	149	63	561	676	0	0	11795		423	13	72	333	594	0	0	3843		423	31	63	700
	424	96	64	162	397	0.73	0.365	3930		424	134	64	560	481	0.129	0.064	2700		424	97	64	220	413	5.079	0.508	3093		424	149	64	561	676	0	0	4944		424	15	2	238	305	-1	-1	2010		424	31	64	704
	425	96	65	161	392	0.658	0.329	3902		425	134	65	562	482	0.288	0.144	2698		425	97	65	220	413	0	0	3147		425	149	65	557	681	4.034	0.403	9924		425	15	3	238	305	0	0	4155		425	31	65	714
	426	96	66	161	388	0.516	0.258	4167		426	134	66	568	486	0.93	0.465	2610		426	97	66	224	413	2.52	0.252	3335		426	149	66	556	684	1.992	0.199	16052		426	15	4	238	305	0	0	4398		426	31	66	720
	427	96	67	161	386	0.258	0.129	4044		427	134	67	573	490	0.826	0.413	2189		427	97	67	224	413	0	0	3199		427	149	67	554	684	1.26	0.126	8332		427	15	5	238	326	13.23	1.323	3202		427	31	67	720
	428	96	68	161	386	0	0	3649		428	134	68	574	492	0.288	0.144	3411		428	97	68	224	412	0.63	0.063	3271		428	149	68	554	684	0	0	15629		428	15	6	238	325	0.63	0.063	5191		428	31	68	716
	429	96	69	172	386	1.419	0.71	4092		429	134	69	578	497	0.826	0.413	3096		429	97	69	222	412	1.26	0.126	3075		429	149	69	550	690	4.543	0.454	11918		429	15	7	221	322	10.875	1.088	3089		429	31	69	716
	430	96	70	174	392	0.816	0.408	3929		430	134	70	584	500	0.865	0.433	2798		430	97	70	222	412	0	0	2922		430	149	70	550	690	0	0	9501		430	15	8	220	322	0.63	0.063	4898		430	31	70	716
	431	96	71	181	400	1.371	0.686	4419		431	134	71	585	500	0.129	0.064	4584		431	97	71	218	412	2.52	0.252	3013		431	149	71	550	690	0	0	8759		431	15	9	216	322	2.52	0.252	5620		431	31	71	716
	432	96	72	182	412	1.553	0.777	4065		432	134	72	590	505	0.912	0.456	2566		432	97	72	217	412	0.63	0.063	2940		432	149	72	550	690	0	0	7309		432	15	10	216	322	0	0	3729		432	31	72	721
	433	98	1	897	582	-1	-1	5883		433	136	1	304	269	-1	-1	7772		433	99	1	612	640	-1	-1	2370		433	151	1	645	346	-1	-1	7333		433	15	11	197	314	12.988	1.299	4227		433	33	1	894
	434	98	2	897	581	0.129	0.064	5296		434	136	2	304	270	0.129	0.064	2702		434	99	2	612	640	0	0	2935		434	151	2	645	346	0	0	4135		434	15	12	193	314	2.52	0.252	3497		434	33	2	894
	435	98	3	897	578	0.387	0.194	8396		435	136	3	304	274	0.516	0.258	2824		435	99	3	612	640	0	0	2151		435	151	3	649	336	6.785	0.679	6104		435	15	13	178	342	20.012	2.001	5950		435	33	3	893
	436	98	4	893	576	0.577	0.288	5647		436	136	4	304	274	0	0	2864		436	99	4	610	640	1.26	0.126	5071		436	151	4	652	334	2.271	0.227	10971		436	15	14	178	342	0	0	3976		436	33	4	893
	437	98	5	888	574	0.695	0.347	10654		437	136	5	304	288	1.806	0.903	2178		437	99	5	609	641	0.891	0.089	4455		437	151	5	653	336	1.409	0.141	6160		437	15	15	172	346	4.543	0.454	4312		437	33	5	893
	438	98	6	885	572	0.465	0.233	9623		438	136	6	304	290	0.258	0.129	3785		438	99	6	604	646	4.455	0.445	1815		438	151	6	654	337	0.891	0.089	9399		438	15	16	172	346	0	0	3701		438	33	6	894
	439	98	7	876	566	1.395	0.698	3773		439	136	7	305	294	0.532	0.266	3229		439	99	7	594	652	7.347	0.735	2649		439	151	7	654	338	0.63	0.063	15193		439	15	17	114	410	54.414	5.441	4673		439	33	7	906
	440	98	8	874	564	0.365	0.182	3761		440	136	8	306	302	1.04	0.52	7366		440	99	8	594	656	2.52	0.252	3555		440	151	8	656	344	3.984	0.398	8110		440	15	18	114	410	0	0	6697		440	33	8	909
	441	98	9	872	560	0.577	0.288	4373		441	136	9	304	320	2.336	1.168	1903		441	99	9	594	658	1.26	0.126	3471		441	151	9	656	345	0.63	0.063	5161		441	15	19	114	410	0	0	4595		441	33	9	890
	442	98	10	877	552	1.217	0.608	4329		442	136	10	304	321	0.129	0.064	2619		442	99	10	596	660	1.782	0.178	10336		442	151	10	654	346	1.409	0.141	5938		442	15	20	114	410	0	0	3571		442	33	10	877
	443	98	11	882	549	0.752	0.376	7086		443	136	11	301	325	0.645	0.322	2439		443	99	11	600	662	2.817	0.282	3734		443	151	11	654	346	0	0	6256		443	15	21	114	412	1.26	0.126	4870		443	33	11	861
	444	98	12	882	549	0	0	6139		444	136	12	301	325	0	0	2623		444	99	12	605	665	3.673	0.367	2949		444	151	12	654	346	0	0	10829		444	15	22	132	434	17.908	1.791	4851		444	33	12	861
	445	98	13	886	552	0.645	0.322	8433		445	136	13	301	340	1.935	0.968	2791		445	99	13	605	666	0.63	0.063	2195		445	151	13	656	346	1.26	0.126	8351		445	15	23	132	434	0	0	5983		445	33	13	861
	446	98	14	890	557	0.826	0.413	9137		446	136	14	298	342	0.465	0.233	6757		446	99	14	608	666	1.89	0.189	2746		446	151	14	656	345	0.63	0.063	4887		446	15	24	132	434	0	0	5040		446	33	14	862
	447	98	15	896	562	1.008	0.504	6506		447	136	15	296	345	0.465	0.233	3249		447	99	15	608	666	0	0	3998		447	151	15	657	342	1.992	0.199	4146		447	15	25	132	438	2.52	0.252	3942		447	33	15	864
	448	98	16	902	566	0.93	0.465	4187		448	136	16	294	350	0.695	0.347	1600		448	99	16	608	664	1.26	0.126	3601		448	151	16	657	342	0	0	3954		448	15	26	132	438	0	0	4027		448	33	16	860
	449	98	17	905	566	0.387	0.194	4158		449	136	17	294	354	0.516	0.258	1917		449	99	17	608	661	1.89	0.189	4782		449	151	17	653	336	4.543	0.454	4335		449	15	27	132	438	0	0	4628		449	33	17	860
	450	98	18	910	562	0.826	0.413	4940		450	136	18	298	365	1.51	0.755	3456		450	99	18	602	653	6.3	0.63	8070		450	151	18	646	333	4.798	0.48	4286		450	15	28	137	438	3.15	0.315	4428		450	33	18	864
	451	98	19	913	558	0.645	0.322	6659		451	136	19	301	370	0.752	0.376	4262		451	99	19	600	653	1.26	0.126	7153		451	151	19	646	333	0	0	5389		451	15	29	138	440	1.409	0.141	3773		451	33	19	865
	452	98	20	916	556	0.465	0.233	10263		452	136	20	302	372	0.288	0.144	2143		452	99	20	594	654	3.832	0.383	5038		452	151	20	644	332	1.409	0.141	4036		452	15	30	137	464	15.133	1.513	5415		452	33	20	865
	453	98	21	918	542	1.824	0.912	4364		453	136	21	305	373	0.408	0.204	4935		453	99	21	580	657	9.02	0.902	3719		453	151	21	644	330	1.26	0.126	4323		453	15	31	136	464	0.63	0.063	3925		453	33	21	866
	454	98	22	918	540	0.258	0.129	6867		454	136	22	314	378	1.328	0.664	8273		454	99	22	580	658	0.63	0.063	3641		454	151	22	642	326	2.817	0.282	5190		454	15	32	136	464	0	0	3545		454	33	22	886
	455	98	23	906	526	2.379	1.189	8596		455	136	23	314	380	0.258	0.129	2054		455	99	23	584	665	5.079	0.508	5923		455	151	23	641	324	1.409	0.141	5672		455	15	33	134	464	1.26	0.126	3303		455	33	23	898
	456	98	24	904	526	0.258	0.129	9470		456	136	24	314	385	0.645	0.322	2944		456	99	24	588	666	2.598	0.26	5936		456	151	24	646	320	4.034	0.403	7268		456	15	34	134	464	0	0	3312		456	33	24	906
	457	98	25	898	525	0.785	0.392	9391		457	136	25	314	389	0.516	0.258	1246		457	99	25	590	668	1.782	0.178	4654		457	151	25	646	320	0	0	4704		457	15	35	129	464	3.15	0.315	3610		457	33	25	924
	458	98	26	898	525	0	0	10051		458	136	26	313	393	0.532	0.266	1292		458	99	26	593	669	1.992	0.199	8893		458	151	26	650	320	2.52	0.252	9063		458	15	36	129	464	0	0	9641		458	33	26	925
	459	98	27	896	518	0.939	0.47	9736		459	136	27	313	393	0	0	1345		459	99	27	597	670	2.598	0.26	7227		459	151	27	653	320	1.89	0.189	9878		459	15	37	124	464	3.15	0.315	4000		459	33	27	932
	460	98	28	898	514	0.577	0.288	7447		460	136	28	313	386	0.903	0.452	1350		460	99	28	598	674	2.598	0.26	3547		460	151	28	653	320	0	0	7812		460	15	38	124	464	0	0	3865		460	33	28	932
	461	98	29	898	514	0	0	6634		461	136	29	293	408	3.835	1.918	1235		461	99	29	604	677	4.226	0.423	8563		461	151	29	665	320	7.56	0.756	6901		461	15	39	116	464	5.04	0.504	4391		461	33	29	932
	462	98	30	901	510	0.645	0.322	7546		462	136	30	309	417	2.368	1.184	1284		462	99	30	604	677	0	0	6176		462	151	30	665	321	0.63	0.063	3867		462	15	40	114	464	1.26	0.126	4794		462	33	30	930
	463	98	31	906	504	1.008	0.504	5504		463	136	31	309	404	1.677	0.838	1361		463	99	31	604	677	0	0	4603		463	151	31	665	321	0	0	3070		463	15	41	114	464	0	0	4059		463	33	31	930
	464	98	32	906	502	0.258	0.129	4537		464	136	32	310	392	1.553	0.777	1156		464	99	32	604	674	1.89	0.189	3001		464	151	32	666	321	0.63	0.063	8267		464	15	42	104	464	6.3	0.63	4876		464	33	32	930
	465	98	33	906	501	0.129	0.064	4410		465	136	33	310	380	1.548	0.774	1128		465	99	33	598	672	3.984	0.398	6719		465	151	33	666	321	0	0	5128		465	15	43	102	464	1.26	0.126	4180		465	33	33	929
	466	98	34	905	508	0.912	0.456	7804		466	136	34	324	377	1.847	0.923	1256		466	99	34	573	666	16.197	1.62	3523		466	151	34	665	321	0.63	0.063	3950		466	15	44	102	465	0.63	0.063	6552		466	33	34	928
	467	98	35	906	520	1.553	0.777	14000		467	136	35	329	381	0.826	0.413	1212		467	99	35	573	666	0	0	3603		467	151	35	665	321	0	0	3890		467	15	45	102	465	0	0	11054		467	33	35	928
	468	98	36	902	530	1.389	0.695	10195		468	136	36	348	394	2.97	1.485	1355		468	99	36	581	672	6.3	0.63	5876		468	151	36	664	316	3.212	0.321	3640		468	15	46	102	465	0	0	7259		468	33	36	926
	469	98	37	898	544	1.878	0.939	9422		469	136	37	370	404	3.117	1.559	1201		469	99	37	585	676	3.564	0.356	6702		469	151	37	660	314	2.817	0.282	3966		469	15	47	102	469	2.52	0.252	6265		469	33	37	926
	470	98	38	888	554	1.824	0.912	5164		470	136	38	377	410	1.189	0.595	1220		470	99	38	593	678	5.195	0.52	6079		470	151	38	657	313	1.992	0.199	3739		470	15	48	102	469	0	0	5792		470	33	38	933
	471	98	39	888	556	0.258	0.129	4424		471	136	39	396	421	2.832	1.416	2853		471	99	39	597	682	3.564	0.356	5693		471	151	39	650	312	4.455	0.445	4113		471	15	49	104	469	1.26	0.126	5043		471	33	39	933
	472	98	40	885	562	0.865	0.433	3870		472	136	40	409	429	1.969	0.985	3163		472	99	40	602	684	3.393	0.339	5205		472	151	40	646	312	2.52	0.252	3650		472	15	50	104	469	0	0	4787		472	33	40	929
	473	98	41	880	565	0.752	0.376	3649		473	136	41	410	429	0.129	0.064	2470		473	99	41	604	684	1.26	0.126	4573		473	151	41	646	312	0	0	3734		473	15	51	104	469	0	0	6758		473	33	41	922
	474	98	42	872	554	1.755	0.877	3616		474	136	42	418	429	1.032	0.516	2269		474	99	42	605	685	0.891	0.089	7955		474	151	42	644	314	1.782	0.178	3951		474	15	52	104	469	0	0	8966		474	33	42	920
	475	98	43	865	546	1.371	0.686	3416		475	136	43	418	429	0	0	2675		475	99	43	609	685	2.52	0.252	3481		475	151	43	642	317	2.271	0.227	4522		475	15	53	106	480	7.044	0.704	4529		475	33	43	918
	476	98	44	864	540	0.785	0.392	4295		476	136	44	418	429	0	0	1942		476	99	44	614	682	3.673	0.367	3802		476	151	44	640	320	2.271	0.227	4094		476	15	54	106	480	0	0	4718		476	33	44	913
	477	98	45	873	524	2.368	1.184	9383		477	136	45	418	429	0	0	2582		477	99	45	616	678	2.817	0.282	6076		477	151	45	638	320	1.26	0.126	4396		477	15	55	106	480	0	0	4188		477	33	45	910
	478	98	46	874	520	0.532	0.266	6392		478	136	46	418	429	0	0	2318		478	99	46	616	678	0	0	4785		478	151	46	638	321	0.63	0.063	4552		478	15	56	113	480	4.41	0.441	3960		478	33	46	906
	479	98	47	874	504	2.064	1.032	6823		479	136	47	418	429	0	0	1964		479	99	47	617	678	0.63	0.063	4527		479	151	47	638	322	0.63	0.063	4215		479	15	57	113	480	0	0	4000		479	33	47	902
	480	98	48	874	492	1.548	0.774	4949		480	136	48	428	433	1.389	0.695	2872		480	99	48	620	681	2.673	0.267	4280		480	151	48	638	324	1.26	0.126	4009		480	15	58	113	480	0	0	4224		480	33	48	900
	481	98	49	870	484	1.154	0.577	5002		481	136	49	429	433	0.129	0.064	7556		481	99	49	620	682	0.63	0.063	6657		481	151	49	641	326	2.271	0.227	4078		481	15	59	113	480	0	0	5057		481	33	49	896
	482	98	50	868	482	0.365	0.182	4432		482	136	50	430	430	0.408	0.204	1171		482	99	50	620	684	1.26	0.126	6311		482	151	50	642	326	0.63	0.063	3794		482	15	60	113	480	0	0	6126		482	33	50	890
	483	98	51	865	481	0.408	0.204	4857		483	136	51	426	430	0.516	0.258	1390		483	99	51	612	686	5.195	0.52	6723		483	151	51	644	326	1.26	0.126	3916		483	15	61	113	480	0	0	6060		483	33	51	890
	484	98	52	849	480	2.068	1.034	4161		484	136	52	421	432	0.695	0.347	2207		484	99	52	608	689	3.15	0.315	3270		484	151	52	644	324	1.26	0.126	4003		484	15	62	113	480	0	0	6156		484	33	52	886
	485	98	53	845	480	0.516	0.258	4195		485	136	53	410	433	1.425	0.712	2179		485	99	53	608	690	0.63	0.063	4062		485	151	53	644	321	1.89	0.189	4044		485	15	63	113	480	0	0	5842		485	33	53	885
	486	98	54	836	498	2.596	1.298	3707		486	136	54	410	436	0.387	0.194	1696		486	99	54	600	688	5.195	0.52	3737		486	151	54	644	320	0.63	0.063	3624		486	15	64	113	482	1.26	0.126	4788		486	33	54	882
	487	98	55	836	502	0.516	0.258	4016		487	136	55	420	448	2.015	1.008	5864		487	99	55	600	685	1.89	0.189	5195		487	151	55	652	320	5.04	0.504	3873		487	15	65	114	486	2.598	0.26	4112		487	33	55	881
	488	98	56	844	505	1.102	0.551	4098		488	136	56	420	448	0	0	6309		488	99	56	590	680	7.044	0.704	3500		488	151	56	653	321	0.891	0.089	3734		488	15	66	116	488	1.782	0.178	3854		488	33	56	880
	489	98	57	849	505	0.645	0.322	6195		489	136	57	430	448	1.29	0.645	6202		489	99	57	590	680	0	0	4568		489	151	57	656	322	1.992	0.199	3909		489	15	67	116	488	0	0	3684		489	33	57	880
	490	98	58	864	504	1.939	0.97	6433		490	136	58	430	448	0	0	4182		490	99	58	592	678	1.782	0.178	4108		490	151	58	661	329	5.419	0.542	4020		490	15	68	116	488	0	0	3638		490	33	58	877
	491	98	59	880	502	2.08	1.04	10750		491	136	59	430	448	0	0	4559		491	99	59	596	677	2.598	0.26	3504		491	151	59	661	329	0	0	4036		491	15	69	132	516	20.317	2.032	3923		491	33	59	877
	492	98	60	884	502	0.516	0.258	12877		492	136	60	430	448	0	0	6781		492	99	60	600	676	2.598	0.26	4111		492	151	60	664	332	2.673	0.267	3863		492	15	70	132	516	0	0	3913		492	33	60	877
	493	98	61	885	501	0.182	0.091	7726		493	136	61	430	448	0	0	5379		493	99	61	602	674	1.782	0.178	5197		493	151	61	664	333	0.63	0.063	3759		493	15	71	132	516	0	0	3998		493	33	61	877
	494	98	62	885	500	0.129	0.064	9151		494	136	62	430	448	0	0	2641		494	99	62	602	674	0	0	8655		494	151	62	665	334	0.891	0.089	3888		494	15	72	132	516	0	0	3861		494	33	62	877
	495	98	63	890	500	0.645	0.322	7892		495	136	63	430	448	0	0	2335		495	99	63	608	672	3.984	0.398	9038		495	151	63	662	334	1.89	0.189	3771		495	17	2	170	713	-1	-1	2672		495	33	63	894
	496	98	64	894	501	0.532	0.266	6162		496	136	64	430	448	0	0	4018		496	99	64	608	672	0	0	10227		496	151	64	654	326	7.128	0.713	3670		496	17	3	170	713	0	0	6695		496	33	64	894
	497	98	65	896	504	0.465	0.233	10713		497	136	65	430	448	0	0	2925		497	99	65	616	666	6.3	0.63	9052		497	151	65	652	324	1.782	0.178	3673		497	17	4	170	713	0	0	7193		497	33	65	894
	498	98	66	900	498	0.93	0.465	9792		498	136	66	430	448	0	0	2326		498	99	66	617	666	0.63	0.063	9561		498	151	66	664	316	9.086	0.909	3660		498	17	5	170	713	0	0	7147		498	33	66	894
	499	98	67	905	493	0.912	0.456	6972		499	136	67	430	448	0	0	2419		499	99	67	618	666	0.63	0.063	11986		499	151	67	666	316	1.26	0.126	4071		499	17	6	170	713	0	0	3559		499	33	67	894
	500	98	68	909	486	1.04	0.52	4451		500	136	68	430	448	0	0	5039		500	99	68	622	672	4.543	0.454	9871		500	151	68	668	314	1.782	0.178	4021		500	17	7	170	713	0	0	10721		500	33	68	894
	501	98	69	909	485	0.129	0.064	4640		501	136	69	430	448	0	0	1715		501	99	69	624	676	2.817	0.282	4451		501	151	69	670	314	1.26	0.126	3936		501	17	8	170	713	0	0	3613		501	33	69	894
	502	98	70	909	484	0.129	0.064	11587		502	136	70	430	448	0	0	1589		502	99	70	625	678	1.409	0.141	3701		502	151	70	674	312	2.817	0.282	4007		502	17	9	170	713	0	0	5745		502	33	70	894
	503	98	71	904	482	0.695	0.347	9862		503	136	71	430	448	0	0	1903		503	99	71	625	681	1.89	0.189	4158		503	151	71	677	309	2.673	0.267	3641		503	17	10	170	697	10.08	1.008	9433		503	33	71	894
	504	98	72	901	476	0.865	0.433	10606		504	136	72	430	448	0	0	1532		504	99	72	625	684	1.89	0.189	9573		504	151	72	677	309	0	0	3829		504	17	11	170	697	0	0	7973		504	33	72	894
	505	100	1	196	170	-1	-1	5143											505	101	1	414	618	-1	-1	2561		505	153	1	100	642	-1	-1	4164		505	17	12	170	697	0	0	5801		505	35	1	762
	506	100	2	196	170	0	0	6250											506	101	2	412	620	1.782	0.178	2034		506	153	2	106	644	3.984	0.398	4048		506	17	13	185	696	9.471	0.947	5355		506	35	2	762
	507	100	3	202	170	0.774	0.387	8393											507	101	3	412	622	1.26	0.126	2784		507	153	3	116	645	6.331	0.633	4147		507	17	14	186	696	0.63	0.063	5671		507	35	3	766
	508	100	4	202	170	0	0	11436											508	101	4	410	630	5.195	0.52	2311		508	153	4	116	645	0	0	4638		508	17	15	186	696	0	0	4778		508	35	4	769
	509	100	5	197	170	0.645	0.322	7818											509	101	5	410	633	1.89	0.189	3816		509	153	5	116	644	0.63	0.063	6656		509	17	16	186	696	0	0	5084		509	35	5	785
	510	100	6	189	170	1.032	0.516	5422											510	101	6	410	634	0.63	0.063	4172		510	153	6	125	640	6.205	0.62	5410		510	17	17	188	696	1.26	0.126	5214		510	35	6	792
	511	100	7	185	170	0.516	0.258	9739											511	101	7	424	637	9.02	0.902	8208		511	153	7	125	638	1.26	0.126	3854		511	17	18	201	696	8.19	0.819	5192		511	35	7	792
	512	100	8	182	173	0.547	0.274	8845											512	101	8	433	630	7.183	0.718	2786		512	153	8	121	637	2.598	0.26	5465		512	17	19	209	696	5.04	0.504	5999		512	35	8	792
	513	100	9	168	176	1.847	0.923	8183											513	101	9	436	629	1.992	0.199	3352		513	153	9	117	641	3.564	0.356	5927		513	17	20	216	696	4.41	0.441	6883		513	35	9	792
	514	100	10	162	176	0.774	0.387	9173											514	101	10	430	628	3.832	0.383	4730		514	153	10	114	646	3.673	0.367	4427		514	17	21	216	696	0	0	5292		514	35	10	794
	515	100	11	162	176	0	0	6886											515	101	11	417	628	8.19	0.819	4017		515	153	11	114	646	0	0	4005		515	17	22	222	701	4.92	0.492	6058		515	35	11	797
	516	100	12	157	165	1.559	0.779	8248											516	101	12	416	629	0.891	0.089	2634		516	153	12	110	645	2.598	0.26	4575		516	17	23	236	704	9.02	0.902	6966		516	35	12	800
	517	100	13	157	160	0.645	0.322	10161											517	101	13	413	633	3.15	0.315	3313		517	153	13	105	640	4.455	0.445	6001		517	17	24	241	704	3.15	0.315	6776		517	35	13	790
	518	100	14	157	157	0.387	0.194	7217											518	101	14	412	634	0.891	0.089	3082		518	153	14	105	638	1.26	0.126	7524		518	17	25	241	704	0	0	5970		518	35	14	785
	519	100	15	156	154	0.408	0.204	15759											519	101	15	412	634	0	0	5815		519	153	15	106	637	0.891	0.089	9209		519	17	26	241	704	0	0	7025		519	35	15	777
	520	100	16	154	152	0.365	0.182	7378											520	101	16	425	633	8.214	0.821	13061		520	153	16	118	637	7.56	0.756	4303		520	17	27	249	704	5.04	0.504	8401		520	35	16	776
	521	100	17	146	156	1.154	0.577	7221											521	101	17	425	630	1.89	0.189	3137		521	153	17	124	633	4.543	0.454	3795		521	17	28	256	704	4.41	0.441	4145		521	35	17	772
	522	100	18	144	160	0.577	0.288	5809											522	101	18	425	630	0	0	3390		522	153	18	124	630	1.89	0.189	3947		522	17	29	268	709	8.19	0.819	4860		522	35	18	770
	523	100	19	142	166	0.816	0.408	7261											523	101	19	425	630	0	0	3929		523	153	19	122	630	1.26	0.126	4144		523	17	30	269	712	1.992	0.199	6857		523	35	19	769
	524	100	20	142	170	0.516	0.258	11295											524	101	20	422	632	2.271	0.227	3074		524	153	20	108	638	10.158	1.016	7739		524	17	31	269	712	0	0	8151		524	35	20	769
	525	100	21	141	173	0.408	0.204	5946											525	101	21	421	636	2.598	0.26	3333		525	153	21	108	648	6.3	0.63	16059		525	17	32	269	712	0	0	7584		525	35	21	772
	526	100	22	140	178	0.658	0.329	4730											526	101	22	412	644	7.586	0.759	3585		526	153	22	104	654	4.543	0.454	3855		526	17	33	269	716	2.52	0.252	9832		526	35	22	776
	527	100	23	136	181	0.645	0.322	3879											527	101	23	412	644	0	0	5298		527	153	23	108	660	4.543	0.454	4018		527	17	34	269	716	0	0	8361		527	35	23	786
	528	100	24	129	184	0.982	0.491	3843											528	101	24	412	642	1.26	0.126	6732		528	153	24	113	658	3.393	0.339	4137		528	17	35	278	716	5.67	0.567	6602		528	35	24	798
	529	100	25	126	184	0.387	0.194	4139											529	101	25	412	638	2.52	0.252	3403		529	153	25	124	650	8.569	0.857	6627		529	17	36	278	716	0	0	7561		529	35	25	809
	530	100	26	117	180	1.271	0.635	6029											530	101	26	412	636	1.26	0.126	4106		530	153	26	126	645	3.393	0.339	9144		530	17	37	278	710	3.78	0.378	4963		530	35	26	812
	531	100	27	114	172	1.102	0.551	15937											531	101	27	412	632	2.52	0.252	6732		531	153	27	129	638	4.798	0.48	16062		531	17	38	278	710	0	0	6372		531	35	27	812
	532	100	28	113	168	0.532	0.266	15351											532	101	28	412	630	1.26	0.126	5055		532	153	28	126	636	2.271	0.227	9110		532	17	39	278	705	3.15	0.315	10927		532	35	28	810
	533	100	29	112	164	0.532	0.266	12079											533	101	29	418	633	4.226	0.423	3226		533	153	29	122	632	3.564	0.356	4398		533	17	40	278	705	0	0	6048		533	35	29	802
	534	100	30	112	162	0.258	0.129	8723											534	101	30	422	638	4.034	0.403	5320		534	153	30	120	632	1.26	0.126	4084		534	17	41	278	705	0	0	8358		534	35	30	798
	535	100	31	110	160	0.365	0.182	9088											535	101	31	422	642	2.52	0.252	4257		535	153	31	116	637	4.034	0.403	4491		535	17	42	278	704	0.63	0.063	9247		535	35	31	797
	536	100	32	105	156	0.826	0.413	9199											536	101	32	424	646	2.817	0.282	3427		536	153	32	113	641	3.15	0.315	4180		536	17	43	278	697	4.41	0.441	12988		536	35	32	785
	537	100	33	104	153	0.408	0.204	4766											537	101	33	424	650	2.52	0.252	4955		537	153	33	112	648	4.455	0.445	3994		537	17	44	272	692	4.92	0.492	4631		537	35	33	786
	538	100	34	113	146	1.471	0.735	4638											538	101	34	425	660	6.331	0.633	3641		538	153	34	113	652	2.598	0.26	4414		538	17	45	269	686	4.226	0.423	5234		538	35	34	794
	539	100	35	116	146	0.387	0.194	4651											539	101	35	429	666	4.543	0.454	2951		539	153	35	120	654	4.586	0.459	4306		539	17	46	269	685	0.63	0.063	5209		539	35	35	800
	540	100	36	84	146	4.128	2.064	8385											540	101	36	434	668	3.393	0.339	4053		540	153	36	156	657	22.759	2.276	9669		540	17	47	269	685	0	0	5188		540	35	36	813
	541	100	37	80	150	0.73	0.365	13151											541	101	37	441	664	5.079	0.508	3096		541	153	37	156	657	0	0	4503		541	17	48	269	682	1.89	0.189	5224		541	35	37	826
	542	100	38	76	153	0.645	0.322	14603											542	101	38	425	660	10.39	1.039	3105		542	153	38	156	654	1.89	0.189	4354		542	17	49	270	682	0.63	0.063	5349		542	35	38	829
	543	100	39	76	157	0.516	0.258	6583											543	101	39	402	658	14.545	1.454	14322		543	153	39	150	649	4.92	0.492	4153		543	17	50	270	682	0	0	5425		543	35	39	840
	544	100	40	76	157	0	0	16075											544	101	40	402	658	0	0	8823		544	153	40	149	646	1.992	0.199	4449		544	17	51	294	682	15.12	1.512	5296		544	35	40	840
	545	100	41	76	157	0	0	7374											545	101	41	396	662	4.543	0.454	7544		545	153	41	148	642	2.598	0.26	4319		545	17	52	294	682	0	0	5097		545	35	41	840
	546	100	42	77	158	0.182	0.091	6416											546	101	42	393	648	9.02	0.902	5209		546	153	42	150	641	1.409	0.141	4131		546	17	53	294	682	0	0	5205		546	35	42	840
	547	100	43	81	160	0.577	0.288	6132											547	101	43	393	645	1.89	0.189	3069		547	153	43	156	638	4.226	0.423	4290		547	17	54	302	682	5.04	0.504	4774		547	35	43	837
	548	100	44	90	162	1.189	0.595	6201											548	101	44	398	641	4.034	0.403	8982		548	153	44	158	637	1.409	0.141	3798		548	17	55	314	665	13.109	1.311	4871		548	35	44	849
	549	100	45	92	162	0.258	0.129	4722											549	101	45	405	637	5.079	0.508	5088		549	153	45	158	636	0.63	0.063	4009		549	17	56	318	664	2.598	0.26	4823		549	35	45	853
	550	100	46	102	165	1.347	0.673	5613											550	101	46	406	637	0.63	0.063	5371		550	153	46	160	634	1.782	0.178	4201		550	17	57	318	664	0	0	5209		550	35	46	856
	551	100	47	105	165	0.387	0.194	6578											551	101	47	412	637	3.78	0.378	4473		551	153	47	162	630	2.817	0.282	4314		551	17	58	318	664	0	0	5241		551	35	47	860
	552	100	48	112	160	1.11	0.555	9136											552	101	48	417	641	4.034	0.403	6781		552	153	48	162	630	0	0	4047		552	17	59	318	664	0	0	5153		552	35	48	860
	553	100	49	116	153	1.04	0.52	12772											553	101	49	428	645	7.374	0.737	7891		553	153	49	164	629	1.409	0.141	4141		553	17	60	318	664	0	0	4792		553	35	49	857
	554	100	50	126	150	1.347	0.673	16078											554	101	50	430	645	1.26	0.126	6288		554	153	50	165	628	0.891	0.089	3986		554	17	61	318	664	0	0	5288		554	35	50	848
	555	100	51	132	148	0.816	0.408	16078											555	101	51	428	646	1.409	0.141	3227		555	153	51	172	625	4.798	0.48	3922		555	17	62	318	645	11.97	1.197	4942		555	35	51	852
	556	100	52	132	146	0.258	0.129	15388											556	101	52	425	652	4.226	0.423	5538		556	153	52	172	624	0.63	0.063	4182		556	17	63	458	510	122.526	12.253	4775		556	35	52	846
	557	100	53	132	144	0.258	0.129	16076											557	101	53	424	652	0.63	0.063	4227		557	153	53	172	624	0	0	4127		557	17	64	473	505	9.961	0.996	4731		557	35	53	832
	558	100	54	132	144	0	0	16078											558	101	54	422	654	1.782	0.178	3426		558	153	54	173	618	3.832	0.383	4118		558	17	65	473	529	15.12	1.512	4833		558	35	54	820
	559	100	55	132	142	0.258	0.129	10174											559	101	55	422	656	1.26	0.126	3882		559	153	55	173	617	0.63	0.063	4031		559	17	66	473	529	0	0	4885		559	35	55	812
	560	100	56	124	145	1.102	0.551	10753											560	101	56	413	660	6.205	0.62	4454		560	153	56	174	616	0.891	0.089	4011		560	17	67	397	553	50.211	5.021	5125		560	35	56	812
	561	100	57	124	145	0	0	16075											561	101	57	413	660	0	0	2737		561	153	57	174	614	1.26	0.126	4109		561	17	68	397	553	0	0	4671		561	35	57	813
	562	100	58	124	145	0	0	16075											562	101	58	413	660	0	0	10070		562	153	58	174	612	1.26	0.126	4179		562	17	69	397	553	0	0	4957		562	35	58	825
	563	100	59	122	146	0.288	0.144	11336											563	101	59	413	652	5.04	0.504	4168		563	153	59	174	612	0	0	4241		563	17	70	397	553	0	0	4694		563	35	59	832
	564	100	60	121	146	0.129	0.064	9834											564	101	60	414	648	2.598	0.26	2629		564	153	60	176	610	1.782	0.178	4275		564	17	71	397	553	0	0	4983		564	35	60	838
	565	100	61	121	146	0	0	15366											565	101	61	416	645	2.271	0.227	2477		565	153	61	176	609	0.63	0.063	4273		565	17	72	397	553	0	0	4927		565	35	61	842
	566	100	62	121	146	0	0	15013											566	101	62	420	645	2.52	0.252	2783		566	153	62	176	608	0.63	0.063	4106		566	20	2	689	264	-1	-1	2456		566	35	62	845
	567	100	63	116	146	0.645	0.322	15612											567	101	63	433	640	8.775	0.877	3733		567	153	63	177	608	0.63	0.063	4220		567	20	3	689	264	0	0	3677		567	35	63	846
	568	100	64	114	148	0.365	0.182	11165											568	101	64	433	640	0	0	6388		568	153	64	177	608	0	0	4233		568	20	4	689	264	0	0	3128		568	35	64	853
	569	100	65	114	149	0.129	0.064	9425											569	101	65	436	640	1.89	0.189	3337		569	153	65	177	606	1.26	0.126	4534		569	20	5	689	262	1.26	0.126	3943		569	35	65	854
	570	100	66	114	149	0	0	6258											570	101	66	436	637	1.89	0.189	2451		570	153	66	177	605	0.63	0.063	4169		570	20	6	689	228	21.42	2.142	8702		570	35	66	861
	571	100	67	114	149	0	0	15159											571	101	67	436	637	0	0	2442		571	153	67	178	604	0.891	0.089	4304		571	20	7	689	228	0	0	4251		571	35	67	861
	572	100	68	114	149	0	0	6871											572	101	68	437	637	0.63	0.063	9482		572	153	68	178	604	0	0	4282		572	20	8	673	230	10.158	1.016	11875		572	35	68	864
	573	100	69	114	149	0	0	16077											573	101	69	437	637	0	0	4831		573	153	69	180	602	1.782	0.178	4260		573	20	9	673	240	6.3	0.63	3547		573	35	69	870
	574	100	70	114	149	0	0	15807											574	101	70	437	637	0	0	6058		574	153	70	180	602	0	0	4209		574	20	10	673	245	3.15	0.315	8622		574	35	70	878
	575	100	71	114	149	0	0	15942											575	101	71	437	638	0.63	0.063	5512		575	153	71	180	601	0.63	0.063	4217		575	20	11	673	266	13.23	1.323	5692		575	35	71	881
	576	100	72	114	149	0	0	14458											576	101	72	429	636	5.195	0.52	6348		576	153	72	180	601	0	0	4238		576	20	12	677	277	7.374	0.737	7136		576	35	72	868
	577	102	1	365	624	-1	-1	6881											577	103	1	856	592	-1	-1	5373		577	155	1	798	820	-1	-1	6787		577	20	13	681	282	4.034	0.403	5262		577	37	1	180
	578	102	2	365	626	0.258	0.129	6379											578	103	2	864	590	5.195	0.52	3222		578	155	2	798	820	0	0	5854		578	20	14	684	282	1.89	0.189	7780		578	37	2	178
	579	102	3	366	637	1.425	0.712	5012											579	103	3	870	598	6.3	0.63	6436		579	155	3	796	825	3.393	0.339	6537		579	20	15	684	282	0	0	6561		579	37	3	173
	580	102	4	366	644	0.903	0.452	14088											580	103	4	872	604	3.984	0.398	5123		580	155	5	796	832	4.41	0.441	8138		580	20	16	688	282	2.52	0.252	6563		580	37	4	164
	581	102	5	353	652	1.969	0.985	4357											581	103	5	874	609	3.393	0.339	9501		581	155	6	796	832	0	0	5553		581	20	17	688	282	0	0	4083		581	37	5	161
	582	102	6	346	656	1.04	0.52	4074											582	103	6	876	613	2.817	0.282	3512		582	155	7	796	832	0	0	5163		582	20	18	688	282	0	0	3821		582	37	6	158
	583	102	7	346	654	0.258	0.129	3870											583	103	7	880	614	2.598	0.26	5794		583	155	8	796	833	0.63	0.063	5066		583	20	19	688	282	0	0	3904		583	37	7	158
	584	102	8	357	650	1.51	0.755	5658											584	103	8	889	616	5.808	0.581	3849		584	155	9	794	834	1.409	0.141	5891		584	20	20	705	282	10.71	1.071	3889		584	37	8	161
	585	102	9	361	650	0.516	0.258	7261											585	103	9	889	614	1.26	0.126	3884		585	155	10	789	838	4.034	0.403	9533		585	20	21	725	282	12.6	1.26	4203		585	37	9	162
	586	102	10	368	654	1.04	0.52	10696											586	103	10	889	610	2.52	0.252	3771		586	155	11	789	838	0	0	6286		586	20	22	728	282	1.89	0.189	3956		586	37	10	164
	587	102	11	373	656	0.695	0.347	16080											587	103	11	892	604	4.226	0.423	4216		587	155	12	785	840	2.817	0.282	5765		587	20	23	737	284	5.808	0.581	4207		587	37	11	165
	588	102	12	382	656	1.161	0.58	16079											588	103	12	892	600	2.52	0.252	6372		588	155	13	785	840	0	0	5806		588	20	24	753	284	10.08	1.008	4061		588	37	12	165
	589	102	13	385	662	0.865	0.433	16077											589	103	13	892	596	2.52	0.252	5022		589	155	14	784	840	0.63	0.063	5044		589	20	25	753	285	0.63	0.063	4141		589	37	13	165
	590	102	14	385	664	0.258	0.129	4947											590	103	14	889	593	2.673	0.267	6395		590	155	15	773	844	7.374	0.737	5034		590	20	26	756	292	4.798	0.48	4926		590	37	14	165
	591	102	15	384	665	0.182	0.091	6098											591	103	15	882	593	4.41	0.441	5674		591	155	16	772	845	0.891	0.089	4726		591	20	27	756	292	0	0	5067		591	37	15	165
	592	102	16	366	664	2.326	1.163	4691											592	103	16	873	598	6.486	0.649	7021		592	155	17	773	848	1.992	0.199	4779		592	20	28	756	293	0.63	0.063	11573		592	37	16	164
	593	102	17	365	661	0.408	0.204	4323											593	103	17	869	609	7.374	0.737	3658		593	155	18	776	849	1.992	0.199	5788		593	20	29	758	293	1.26	0.126	12560		593	37	17	162
	594	102	18	368	650	1.471	0.735	4170											594	103	18	868	616	4.455	0.445	6829		594	155	19	784	850	5.079	0.508	5211		594	20	30	773	301	10.71	1.071	5308		594	37	18	162
	595	102	19	372	642	1.154	0.577	12710											595	103	19	870	620	2.817	0.282	5734		595	155	20	790	850	3.78	0.378	5565		595	20	31	773	301	0	0	4202		595	37	19	162
	596	102	20	372	640	0.258	0.129	6311											596	103	20	876	628	6.3	0.63	4533		596	155	21	812	850	13.86	1.386	6592		596	20	32	773	301	0	0	8971		596	37	20	164
	597	102	21	348	638	3.107	1.553	9035											597	103	21	889	633	8.775	0.877	4941		597	155	22	813	850	0.63	0.063	6253		597	20	33	780	282	12.757	1.276	5090		597	37	21	168
	598	102	22	348	638	0	0	10791											598	103	22	889	633	0	0	6927		598	155	23	809	844	4.543	0.454	7935		598	20	34	780	282	0	0	3710		598	37	22	172
	599	102	23	345	641	0.547	0.274	6768											599	103	23	892	634	1.992	0.199	5404		599	155	24	809	842	1.26	0.126	8245		599	20	35	828	285	30.299	3.03	4034		599	37	23	177
	600	102	24	344	645	0.532	0.266	5883											600	103	24	894	640	3.984	0.398	5243		600	155	25	806	837	3.673	0.367	5987		600	20	36	824	286	2.598	0.26	3909		600	37	24	177
	601	102	25	344	645	0	0	5099											601	103	25	894	642	1.26	0.126	3524		601	155	26	804	834	2.271	0.227	6484		601	20	37	798	326	30.056	3.006	4795		601	37	25	173
	602	102	26	356	633	2.189	1.095	11463											602	103	26	893	642	0.63	0.063	3922		602	155	27	804	834	0	0	6409		602	20	38	798	326	0	0	7402		602	37	26	164
	603	102	27	357	626	0.912	0.456	10614											603	103	27	890	642	1.89	0.189	3587		603	155	28	804	836	1.26	0.126	5860		603	20	39	792	326	3.78	0.378	7493		603	37	27	161
	604	102	28	369	620	1.731	0.865	5413											604	103	28	884	642	3.78	0.378	3202		604	155	29	804	840	2.52	0.252	8468		604	20	40	788	326	2.52	0.252	7735		604	37	28	158
	605	102	29	354	621	1.939	0.97	10062											605	103	29	881	642	1.89	0.189	3405		605	155	30	804	844	2.52	0.252	7057		605	20	41	788	326	0	0	10177		605	37	29	160
	606	102	30	352	625	0.577	0.288	5776											606	103	30	880	642	0.63	0.063	3402		606	155	31	804	845	0.63	0.063	5476		606	20	42	776	326	7.56	0.756	4333		606	37	30	161
	607	102	31	352	626	0.129	0.064	4976											607	103	31	874	642	3.78	0.378	3656		607	155	32	804	846	0.63	0.063	5371		607	20	43	772	326	2.52	0.252	5520		607	37	31	156
	608	102	32	350	640	1.824	0.912	6125											608	103	32	868	638	4.543	0.454	3435		608	155	33	804	846	0	0	5268		608	20	44	768	341	9.78	0.978	4758		608	37	32	156
	609	102	33	342	641	1.04	0.52	7534											609	103	33	868	638	0	0	3671		609	155	34	798	852	5.346	0.535	16064		609	20	45	768	348	4.41	0.441	4788		609	37	33	160
	610	102	34	342	641	0	0	4480											610	103	34	865	636	2.271	0.227	3686		610	155	35	798	853	0.63	0.063	15996		610	20	46	732	361	24.113	2.411	4566		610	37	34	168
	611	102	35	354	632	1.935	0.968	9067											611	103	35	864	633	1.992	0.199	3107		611	155	36	798	853	0	0	16060		611	20	47	732	361	0	0	4289		611	37	35	174
	612	102	36	354	628	0.516	0.258	9198											612	103	36	864	632	0.63	0.063	2866		612	155	37	794	850	3.15	0.315	11855		612	20	48	732	360	0.63	0.063	4042		612	37	36	184
	613	102	37	356	622	0.816	0.408	10320											613	103	37	864	626	3.78	0.378	2878		613	155	38	786	845	5.943	0.594	4799		613	20	49	722	360	6.3	0.63	4325		613	37	37	190
	614	102	38	356	621	0.129	0.064	16077											614	103	38	864	626	0	0	2995		614	155	39	786	842	1.89	0.189	4664		614	20	50	716	358	3.984	0.398	4293		614	37	38	190
	615	102	39	350	622	0.785	0.392	12637											615	103	39	877	618	9.617	0.962	3031		615	155	40	786	838	2.52	0.252	4712		615	20	51	713	357	1.992	0.199	4279		615	37	39	188
	616	102	40	349	628	0.785	0.392	4412											616	103	40	877	618	0	0	3419		616	155	41	785	833	3.212	0.321	4927		616	20	52	712	353	2.598	0.26	3897		616	37	40	184
	617	102	41	344	632	0.826	0.413	4807											617	103	41	881	617	2.598	0.26	4608		617	155	42	784	829	2.598	0.26	4807		617	20	53	706	353	3.78	0.378	3852		617	37	41	180
	618	102	42	333	633	1.425	0.712	5616											618	103	42	886	617	3.15	0.315	6289		618	155	43	782	828	1.409	0.141	4967		618	20	54	682	382	23.715	2.372	4349		618	37	42	178
	619	102	43	320	633	1.677	0.838	4114											619	103	43	886	617	0	0	5138		619	155	44	777	832	4.034	0.403	4857		619	20	55	682	389	4.41	0.441	3922		619	37	43	166
	620	102	44	321	630	0.408	0.204	4142											620	103	44	886	620	1.89	0.189	9371		620	155	45	777	833	0.63	0.063	5004		620	20	56	694	389	7.56	0.756	4199		620	37	44	161
	621	102	45	329	625	1.217	0.608	10839											621	103	45	886	624	2.52	0.252	3953		621	155	46	776	837	2.598	0.26	5092		621	20	57	717	389	14.49	1.449	3987		621	37	45	160
	622	102	46	337	625	1.032	0.516	11956											622	103	46	886	624	0	0	8889		622	155	47	777	841	2.598	0.26	4725		622	20	58	717	390	0.63	0.063	4179		622	37	46	152
	623	102	47	345	633	1.459	0.73	12181											623	103	47	882	624	2.52	0.252	3295		623	155	48	780	842	1.992	0.199	4711		623	20	59	720	390	1.89	0.189	4249		623	37	47	145
	624	102	48	356	641	1.755	0.877	15532											624	103	48	880	625	1.409	0.141	2781		624	155	49	781	844	1.409	0.141	4858		624	20	60	724	402	7.969	0.797	4484		624	37	48	140
	625	102	49	370	633	2.08	1.04	11769											625	103	49	882	625	1.26	0.126	2924		625	155	50	784	845	1.992	0.199	5141		625	20	61	742	384	16.037	1.604	4375		625	37	49	140
	626	102	50	380	628	1.442	0.721	4054											626	103	50	889	625	4.41	0.441	2936		626	155	52	785	848	1.992	0.199	5971		626	20	62	742	385	0.63	0.063	3893		626	37	50	122
	627	102	51	354	625	3.376	1.688	12214											627	103	51	897	624	5.079	0.508	4404		627	155	53	785	848	0	0	6338		627	20	63	742	385	0	0	3961		627	37	51	122
	628	102	52	346	630	1.217	0.608	6391											628	103	52	902	621	3.673	0.367	7435		628	155	54	785	848	0	0	5338		628	20	64	744	394	5.808	0.581	4000		628	37	52	132
	629	102	53	346	625	0.645	0.322	9972											629	103	53	905	617	3.15	0.315	7089		629	155	55	786	849	0.891	0.089	6199		629	20	65	744	394	0	0	4063		629	37	53	132
	630	102	54	332	625	1.806	0.903	4216											630	103	54	916	612	7.612	0.761	4806		630	155	56	789	849	1.89	0.189	4711		630	20	66	742	396	1.782	0.178	4120		630	37	54	133
	631	102	55	332	625	0	0	4238											631	103	55	916	610	1.26	0.126	3236		631	155	57	790	849	0.63	0.063	6178		631	20	67	742	397	0.63	0.063	3971		631	37	55	132
	632	102	56	326	628	0.865	0.433	3606											632	103	56	917	606	2.598	0.26	3334		632	155	58	794	848	2.598	0.26	4987		632	20	68	725	412	14.283	1.428	4410		632	37	56	126
	633	102	57	345	628	2.451	1.226	5319											633	103	57	916	606	0.63	0.063	3249		633	155	59	796	846	1.782	0.178	5670		633	20	69	725	412	0	0	4492		633	37	57	125
	634	102	58	357	622	1.731	0.865	7285											634	103	58	909	604	4.586	0.459	3528		634	155	60	796	845	0.63	0.063	4675		634	20	70	725	412	0	0	4115		634	37	58	125
	635	102	59	358	621	0.182	0.091	16076											635	103	59	905	604	2.52	0.252	4973		635	155	61	796	845	0	0	4358		635	20	71	725	412	0	0	4538		635	37	59	125
	636	102	60	354	620	0.532	0.266	6586											636	103	60	902	605	1.992	0.199	5416		636	155	62	796	845	0	0	4085		636	20	72	725	412	0	0	3747		636	37	60	121
	637	102	61	338	617	2.1	1.05	14972											637	103	61	890	609	7.969	0.797	8989		637	155	63	797	849	2.598	0.26	7048		637	22	2	230	294	-1	-1	3585		637	37	61	116
	638	102	62	338	612	0.645	0.322	12584											638	103	62	881	612	5.977	0.598	12699		638	155	64	797	849	0	0	7659		638	22	3	230	294	0	0	7310		638	37	62	114
	639	102	63	341	605	0.982	0.491	14541											639	103	63	881	612	0	0	7986		639	155	65	797	849	0	0	6403		639	22	4	220	285	8.476	0.848	5196		639	37	63	112
	640	102	64	353	604	1.553	0.777	3883											640	103	64	878	609	2.673	0.267	6060		640	155	66	797	849	0	0	5663		640	22	5	220	282	1.89	0.189	4462		640	37	64	110
	641	102	65	364	598	1.616	0.808	3852											641	103	65	877	609	0.63	0.063	8000		641	155	67	797	849	0	0	5249		641	22	6	221	273	5.705	0.57	4403		641	37	65	109
	642	102	66	364	585	1.677	0.838	3711											642	103	66	877	609	0	0	9144		642	155	68	797	849	0	0	7008		642	22	7	221	273	0	0	4495		642	37	66	109
	643	102	67	346	590	2.41	1.205	4187											643	103	67	872	606	3.673	0.367	15185		643	155	69	797	849	0	0	5105		643	22	8	221	270	1.89	0.189	4468		643	37	67	109
	644	102	68	341	593	0.752	0.376	7952											644	103	68	870	606	1.26	0.126	4293		644	155	70	797	849	0	0	5764		644	22	9	222	264	3.832	0.383	4425		644	37	68	106
	645	102	69	334	602	1.471	0.735	7251											645	103	69	870	606	0	0	3193		645	155	71	797	849	0	0	5368		645	22	10	222	264	0	0	4515		645	37	69	105
	646	102	70	333	604	0.288	0.144	4827											646	103	70	870	605	0.63	0.063	4364		646	155	72	797	849	0	0	4626		646	22	11	222	264	0	0	5280		646	37	70	105
	647	102	71	312	616	3.12	1.56	4300											647	103	71	865	597	5.943	0.594	3402		647	156	1	436	126	-1	-1	8056		647	22	12	224	264	1.26	0.126	6317		647	37	71	105
	648	102	72	309	624	1.102	0.551	4066											648	103	72	866	593	2.598	0.26	2885		648	156	2	436	126	0	0	3202		648	22	13	228	264	2.52	0.252	7126		648	37	72	108
	649	104	1	806	245	-1	-1	4311											649	105	1	656	488	-1	-1	3618		649	156	3	436	126	0	0	3051		649	22	14	229	264	0.63	0.063	7414		649	39	1	128
	650	104	2	812	244	0.785	0.392	2706											650	105	2	652	488	2.52	0.252	5238		650	156	4	425	141	11.719	1.172	3206		650	22	15	230	264	0.63	0.063	8009		650	39	2	128
	651	104	3	820	244	1.032	0.516	3909											651	105	3	650	488	1.26	0.126	4017		651	156	5	425	141	0	0	3025		651	22	16	236	280	10.765	1.077	7822		651	39	3	128
	652	104	4	822	236	1.064	0.532	6190											652	105	4	650	488	0	0	7912		652	156	6	428	142	1.992	0.199	3019		652	22	17	236	284	2.52	0.252	5793		652	39	4	129
	653	104	5	814	226	1.652	0.826	4748											653	105	5	644	489	3.832	0.383	4414		653	156	7	436	149	6.697	0.67	3706		653	22	18	236	284	0	0	5862		653	39	5	130
	654	104	6	802	218	1.86	0.93	4030											654	105	6	642	490	1.409	0.141	7300		654	156	8	437	149	0.63	0.063	3890		654	22	19	236	288	2.52	0.252	5907		654	39	6	130
	655	104	7	801	218	0.129	0.064	3835											655	105	7	641	490	0.63	0.063	3203		655	156	9	441	152	3.15	0.315	6471		655	22	20	236	306	11.34	1.134	4319		655	39	7	132
	656	104	8	797	213	0.826	0.413	4260											656	105	8	641	486	2.52	0.252	5078		656	156	10	446	154	3.393	0.339	4874		656	22	21	236	306	0	0	4098		656	39	8	132
	657	104	9	790	209	1.04	0.52	6620											657	105	9	644	484	2.271	0.227	3039		657	156	11	448	157	2.271	0.227	4329		657	22	22	236	306	0	0	4051		657	39	9	134
	658	104	10	785	205	0.826	0.413	13615											658	105	10	646	480	2.817	0.282	3203		658	156	12	448	157	0	0	5319		658	22	23	236	306	0	0	4075		658	39	10	137
	659	104	11	770	205	1.935	0.968	7915											659	105	11	638	482	5.195	0.52	3968		659	156	13	449	157	0.63	0.063	4369		659	22	24	236	306	0	0	4109		659	39	11	137
	660	104	12	770	206	0.129	0.064	3907											660	105	12	637	486	2.598	0.26	3580		660	156	14	449	154	1.89	0.189	9307		660	22	25	236	306	0	0	4124		660	39	12	138
	661	104	13	770	212	0.774	0.387	3897											661	105	13	632	493	5.419	0.542	5649		661	156	15	450	152	1.409	0.141	4980		661	22	26	258	309	13.988	1.399	4589		661	39	13	148
	662	104	14	769	218	0.785	0.392	3829											662	105	14	632	498	3.15	0.315	11184		662	156	16	453	148	3.15	0.315	3831		662	22	27	258	310	0.63	0.063	5612		662	39	14	148
	663	104	15	768	222	0.532	0.266	3784											663	105	15	636	498	2.52	0.252	10387		663	156	17	454	144	2.598	0.26	8977		663	22	28	258	318	5.04	0.504	4471		663	39	15	148
	664	104	16	766	229	0.939	0.47	3492											664	105	16	657	498	13.23	1.323	14150		664	156	18	456	142	1.782	0.178	5101		664	22	29	258	318	0	0	4414		664	39	16	148
	665	104	17	762	230	0.532	0.266	3578											665	105	17	661	496	2.817	0.282	5019		665	156	19	452	140	2.817	0.282	7829		665	22	30	249	326	7.586	0.759	4394		665	39	17	138
	666	104	18	752	225	1.442	0.721	3860											666	105	18	666	488	5.943	0.594	2544		666	156	20	449	138	2.271	0.227	5601		666	22	31	249	326	0	0	4263		666	39	18	134
	667	104	19	748	220	0.826	0.413	3813											667	105	19	668	482	3.984	0.398	2773		667	156	21	448	137	0.891	0.089	4369		667	22	32	249	326	0	0	4780		667	39	19	129
	668	104	20	746	208	1.569	0.785	3420											668	105	20	669	480	1.409	0.141	3056		668	156	22	446	137	1.26	0.126	4367		668	22	33	236	326	8.19	0.819	4728		668	39	20	128
	669	104	21	746	202	0.774	0.387	3897											669	105	21	668	480	0.63	0.063	2794		669	156	23	446	137	0	0	7415		669	22	34	236	326	0	0	6913		669	39	21	126
	670	104	22	750	196	0.93	0.465	3685											670	105	22	664	485	4.034	0.403	2816		670	156	24	432	140	9.02	0.902	8985		670	22	35	236	336	6.3	0.63	5212		670	39	22	130
	671	104	23	752	192	0.577	0.288	3921											671	105	23	656	493	7.128	0.713	5723		671	156	25	432	140	0	0	6121		671	22	36	236	344	5.04	0.504	4800		671	39	23	130
	672	104	24	757	188	0.826	0.413	3229											672	105	24	652	497	3.564	0.356	3875		672	156	26	432	140	0	0	4430		672	22	37	236	361	10.71	1.071	4749		672	39	24	145
	673	104	25	761	185	0.645	0.322	3703											673	105	25	646	500	4.226	0.423	11105		673	156	27	422	144	6.785	0.679	10976		673	22	38	236	361	0	0	4683		673	39	25	152
	674	104	26	770	181	1.271	0.635	3615											674	105	26	634	489	10.256	1.026	2750		674	156	28	422	144	0	0	5428		674	22	39	228	361	5.04	0.504	4539		674	39	26	165
	675	104	27	741	178	3.761	1.88	3679											675	105	27	632	486	2.271	0.227	2851		675	156	29	422	144	0	0	5706		675	22	40	214	361	8.82	0.882	4507		675	39	27	166
	676	104	28	734	189	1.682	0.841	3839											676	105	28	630	477	5.808	0.581	3315		676	156	30	422	144	0	0	3905		676	22	41	214	361	0	0	4374		676	39	28	168
	677	104	29	730	212	3.012	1.506	3562											677	105	29	630	477	0	0	2966		677	156	31	425	142	2.271	0.227	3495		677	22	42	212	380	12.036	1.204	4585		677	39	29	166
	678	104	30	728	240	3.621	1.811	4039											678	105	30	630	474	1.89	0.189	2968		678	156	32	425	142	0	0	3163		678	22	43	209	380	1.89	0.189	4337		678	39	30	165
	679	104	31	728	241	0.129	0.064	4217											679	105	31	630	465	5.67	0.567	3110		679	156	33	425	142	0	0	3203		679	22	44	192	380	10.71	1.071	4633		679	39	31	165
	680	104	32	722	245	0.93	0.465	4142											680	105	32	632	462	2.271	0.227	2944		680	156	34	422	140	2.271	0.227	3232		680	22	45	192	380	0	0	4697		680	39	32	162
	681	104	33	705	248	2.227	1.113	4187											681	105	33	640	460	5.195	0.52	3349		681	156	35	421	140	0.63	0.063	2998		681	22	46	192	380	0	0	4718		681	39	33	158
	682	104	34	680	242	3.317	1.658	4502											682	105	34	644	458	2.817	0.282	3572		682	156	36	398	140	14.49	1.449	4505		682	22	47	189	380	1.89	0.189	4474		682	39	34	153
	683	104	35	677	248	0.865	0.433	5167											683	105	35	645	458	0.63	0.063	3365		683	156	37	396	144	2.817	0.282	4461		683	22	48	164	354	22.724	2.272	4171		683	39	35	142
	684	104	36	676	256	1.04	0.52	6251											684	105	36	646	469	6.959	0.696	3650		684	156	38	393	148	3.15	0.315	3769		684	22	49	164	353	0.63	0.063	4470		684	39	36	136
	685	104	37	670	272	2.204	1.102	3272											685	105	37	646	470	0.63	0.063	4275		685	156	39	393	149	0.63	0.063	3364		685	22	50	138	377	22.292	2.229	4577		685	39	37	133
	686	104	38	668	273	0.288	0.144	9246											686	105	38	630	482	12.6	1.26	12748		686	156	40	398	157	5.943	0.594	3172		686	22	51	138	377	0	0	4560		686	39	38	117
	687	104	39	668	274	0.129	0.064	11594											687	105	39	626	488	4.543	0.454	4721		687	156	41	400	158	1.409	0.141	3390		687	22	52	141	377	1.89	0.189	4588		687	39	39	114
	688	104	40	668	268	0.774	0.387	5327											688	105	40	625	492	2.598	0.26	3036		688	156	42	401	158	0.63	0.063	3479		688	22	53	145	377	2.52	0.252	4379		688	39	40	109
	689	104	41	668	268	0	0	10614											689	105	41	626	492	0.63	0.063	3183		689	156	43	402	157	0.891	0.089	3302		689	22	54	157	405	19.192	1.919	4917		689	39	41	109
	690	104	42	660	264	1.154	0.577	5812											690	105	42	634	493	5.079	0.508	3101		690	156	44	402	153	2.52	0.252	3181		690	22	55	157	405	0	0	4711		690	39	42	109
	691	104	43	660	264	0	0	8544											691	105	43	636	494	1.409	0.141	2893		691	156	45	406	142	7.374	0.737	3445		691	22	56	160	405	1.89	0.189	4648		691	39	43	109
	692	104	44	656	266	0.577	0.288	10036											692	105	44	642	488	5.346	0.535	2895		692	156	46	408	138	2.817	0.282	3383		692	22	57	161	405	0.63	0.063	4497		692	39	44	106
	693	104	45	658	276	1.316	0.658	13935											693	105	45	642	480	5.04	0.504	2814		693	156	47	408	138	0	0	3431		693	22	58	196	405	22.05	2.205	4490		693	39	45	100
	694	104	46	660	276	0.258	0.129	11107											694	105	46	640	473	4.586	0.459	2657		694	156	48	412	140	2.817	0.282	3399		694	22	59	196	405	0	0	4393		694	39	46	98
	695	104	47	670	270	1.504	0.752	7793											695	105	47	633	469	5.079	0.508	2990		695	156	49	414	142	1.782	0.178	3302		695	22	60	197	402	1.992	0.199	4527		695	39	47	98
	696	104	48	678	261	1.553	0.777	11133											696	105	48	621	469	7.56	0.756	2964		696	156	50	416	145	2.271	0.227	3199		696	22	61	197	402	0	0	4651		696	39	48	98
	697	104	49	676	253	1.064	0.532	11618											697	105	49	616	469	3.15	0.315	2847		697	156	51	416	149	2.52	0.252	2993		697	22	62	181	409	11.002	1.1	4650		697	39	49	97
	698	104	50	672	248	0.826	0.413	12739											698	105	50	614	462	4.586	0.459	2911		698	156	52	416	150	0.63	0.063	3252		698	22	63	176	410	3.212	0.321	4725		698	39	50	96
	699	104	51	666	257	1.395	0.698	7961											699	105	51	614	461	0.63	0.063	2985		699	156	53	416	158	5.04	0.504	3322		699	22	64	176	410	0	0	4751		699	39	51	96
	700	104	52	670	264	1.04	0.52	8651											700	105	52	613	458	1.992	0.199	3432		700	156	54	416	158	0	0	3362		700	22	65	153	410	14.49	1.449	4401		700	39	52	92
	701	104	53	674	265	0.532	0.266	5708											701	105	53	612	460	1.409	0.141	3123		701	156	55	417	158	0.63	0.063	3314		701	22	66	150	410	1.89	0.189	4821		701	39	53	92
	702	104	54	685	265	1.419	0.71	12026											702	105	54	608	462	2.817	0.282	2710		702	156	56	429	160	7.664	0.766	3223		702	22	67	149	410	0.63	0.063	5073		702	39	54	93
	703	104	55	685	264	0.129	0.064	11775											703	105	55	601	470	6.697	0.67	2913		703	156	57	433	161	2.598	0.26	3219		703	22	68	149	410	0	0	4812		703	39	55	105
	704	104	56	689	261	0.645	0.322	11502											704	105	56	601	472	1.26	0.126	2917		704	156	58	437	156	4.034	0.403	3285		704	22	69	148	410	0.63	0.063	4693		704	39	56	110
	705	104	57	696	261	0.903	0.452	10798											705	105	57	600	473	0.891	0.089	2995		705	156	59	442	142	9.366	0.937	3370		705	22	70	148	410	0	0	4553		705	39	57	124
	706	104	58	701	261	0.645	0.322	6667											706	105	58	606	453	13.155	1.315	3046		706	156	60	442	134	5.04	0.504	3298		706	22	71	148	410	0	0	4725		706	39	58	133
	707	104	59	713	265	1.632	0.816	4622											707	105	59	612	452	3.832	0.383	2886		707	156	61	441	128	3.832	0.383	3200		707	22	72	148	410	0	0	4822		707	39	59	132
	708	104	60	704	274	1.642	0.821	4283											708	105	60	617	449	3.673	0.367	2858		708	156	62	438	125	2.673	0.267	3016											708	39	60	120
	709	104	61	700	278	0.73	0.365	6819											709	105	61	617	448	0.63	0.063	2935		709	156	63	433	117	5.943	0.594	3432											709	39	61	110
	710	104	62	700	278	0	0	5019											710	105	62	621	441	5.079	0.508	2853		710	156	64	433	117	0	0	3418											710	39	62	104
	711	104	63	696	278	0.516	0.258	8479											711	105	63	626	438	3.673	0.367	3032		711	156	65	433	117	0	0	3502											711	39	63	101
	712	104	64	686	276	1.316	0.658	13908											712	105	64	629	437	1.992	0.199	3117		712	156	66	432	124	4.455	0.445	3499											712	39	64	96
	713	104	65	686	276	0	0	11653											713	105	65	629	436	0.63	0.063	3977		713	156	67	430	132	5.195	0.52	3340											713	39	65	94
	714	104	66	685	273	0.408	0.204	11484											714	105	66	629	434	1.26	0.126	6881		714	156	68	430	136	2.52	0.252	3324											714	39	66	94
	715	104	67	685	270	0.387	0.194	8797											715	105	67	629	432	1.26	0.126	5972		715	156	69	433	141	3.673	0.367	3357											715	39	67	96
	716	104	68	685	270	0	0	9425											716	105	68	636	426	5.808	0.581	4852		716	156	70	438	148	5.419	0.542	3397											716	39	68	109
	717	104	69	685	270	0	0	13135											717	105	69	638	425	1.409	0.141	7118		717	156	71	438	149	0.63	0.063	3397											717	39	69	110
	718	104	70	685	269	0.129	0.064	14087											718	105	70	638	424	0.63	0.063	7020		718	156	72	444	142	5.808	0.581	3151											718	39	70	113
	719	104	71	685	269	0	0	9253											719	105	71	630	420	5.635	0.563	2655		719	158	1	936	185	-1	-1	2505											719	39	71	117
	720	104	72	685	269	0	0	6596											720	105	72	629	420	0.63	0.063	6032		720	158	2	925	189	7.374	0.737	3998											720	39	72	118
																			721	107	1	166	549	-1	-1	7159		721	158	3	918	192	4.798	0.48	5819											721	41	1	878
																			722	107	2	166	550	0.63	0.063	10153		722	158	4	916	190	1.782	0.178	4743											722	41	2	878
																			723	107	3	164	550	1.26	0.126	3791		723	158	5	913	184	4.226	0.423	4799											723	41	3	885
																			724	107	4	164	550	0	0	8982		724	158	6	913	182	1.26	0.126	4057											724	41	4	893
																			725	107	5	162	550	1.26	0.126	5742		725	158	7	912	178	2.598	0.26	5575											725	41	5	898
																			726	107	6	161	548	1.409	0.141	2742		726	158	8	906	173	4.92	0.492	6641											726	41	6	898
																			727	107	7	161	548	0	0	4833		727	158	9	906	173	0	0	8347											727	41	7	898
																			728	107	8	160	545	1.992	0.199	1968		728	158	10	889	174	10.729	1.073	5871											728	41	8	893
																			729	107	9	157	544	1.992	0.199	2061		729	158	11	890	178	2.598	0.26	4900											729	41	9	890
																			730	107	10	157	544	0	0	3202		730	158	12	892	181	2.271	0.227	3956											730	41	10	888
																			731	107	11	164	554	7.69	0.769	5172		731	158	13	896	186	4.034	0.403	4594											731	41	11	888
																			732	107	12	164	560	3.78	0.378	7906		732	158	14	897	188	1.409	0.141	4052											732	41	12	888
																			733	107	13	165	560	0.63	0.063	2351		733	158	15	901	190	2.817	0.282	4171											733	41	13	889
																			734	107	14	165	560	0	0	7629		734	158	16	904	192	2.271	0.227	3858											734	41	14	894
																			735	107	15	165	561	0.63	0.063	4502		735	158	17	904	192	0	0	4121											735	41	15	897
																			736	107	16	173	560	5.079	0.508	9860		736	158	18	905	193	0.891	0.089	3824											736	41	16	898
																			737	107	17	188	552	10.71	1.071	5225		737	158	19	905	201	5.04	0.504	4092											737	41	17	900
																			738	107	18	188	550	1.26	0.126	4779		738	158	20	905	201	0	0	4055											738	41	18	898
																			739	107	19	188	548	1.26	0.126	4984		739	158	21	900	202	3.212	0.321	3400											739	41	19	885
																			740	107	20	188	548	0	0	4978		740	158	22	896	202	2.52	0.252	3511											740	41	20	868
																			741	107	21	188	546	1.26	0.126	3956		741	158	23	896	202	0	0	3650											741	41	21	852
																			742	107	22	185	545	1.992	0.199	4924		742	158	24	896	198	2.52	0.252	3560											742	41	22	834
																			743	107	23	184	545	0.63	0.063	2998		743	158	25	884	197	7.586	0.759	3575											743	41	23	832
																			744	107	24	180	541	3.564	0.356	4893		744	158	26	884	197	0	0	3765											744	41	24	858
																			745	107	25	177	537	3.15	0.315	6507		745	158	27	889	196	3.212	0.321	3675											745	41	25	865
																			746	107	26	176	536	0.891	0.089	7640		746	158	28	890	193	1.992	0.199	3859											746	41	26	880
																			747	107	27	176	533	1.89	0.189	6495		747	158	29	892	192	1.409	0.141	4006											747	41	27	888
																			748	107	28	176	530	1.89	0.189	6603		748	158	30	892	192	0	0	3969											748	41	28	892
																			749	107	29	176	530	0	0	5549		749	158	31	892	192	0	0	3776											749	41	29	890
																			750	107	30	177	525	3.212	0.321	4822		750	158	32	892	188	2.52	0.252	3848											750	41	30	886
																			751	107	31	180	525	1.89	0.189	4778		751	158	33	892	188	0	0	3619											751	41	31	886
																			752	107	32	180	525	0	0	7913		752	158	34	892	188	0	0	3766											752	41	32	886
																			753	107	33	184	529	3.564	0.356	2287		753	158	35	892	185	1.89	0.189	3786											753	41	33	886
																			754	107	34	186	529	1.26	0.126	1965		754	158	36	892	185	0	0	4086											754	41	34	890
																			755	107	35	189	532	2.673	0.267	3433		755	158	37	892	184	0.63	0.063	4286											755	41	35	890
																			756	107	36	189	533	0.63	0.063	2947		756	158	38	892	184	0	0	4815											756	41	36	893
																			757	107	37	189	533	0	0	3429		757	158	39	892	184	0	0	4353											757	41	37	893
																			758	107	38	190	533	0.63	0.063	4413		758	158	40	892	184	0	0	3732											758	41	38	896
																			759	107	39	192	532	1.409	0.141	2169		759	158	41	892	181	1.89	0.189	3683											759	41	39	902
																			760	107	40	192	530	1.26	0.126	2707		760	158	42	890	180	1.409	0.141	3380											760	41	40	912
																			761	107	41	193	525	3.212	0.321	4638		761	158	43	888	176	2.817	0.282	3479											761	41	41	909
																			762	107	42	193	525	0	0	3619		762	158	44	881	173	4.798	0.48	3674											762	41	42	906
																			763	107	43	193	522	1.89	0.189	3550		763	158	45	881	174	0.63	0.063	3926											763	41	43	902
																			764	107	44	193	521	0.63	0.063	6289		764	158	46	881	180	3.78	0.378	3438											764	41	44	892
																			765	107	45	190	518	2.673	0.267	2321		765	158	47	881	180	0	0	3418											765	41	45	886
																			766	107	46	189	518	0.63	0.063	2247		766	158	48	885	186	4.543	0.454	3775											766	41	46	882
																			767	107	47	189	517	0.63	0.063	3821		767	158	49	885	186	0	0	3571											767	41	47	881
																			768	107	48	186	516	1.992	0.199	2680		768	158	50	885	186	0	0	3880											768	41	48	878
																			769	107	49	184	516	1.26	0.126	2505		769	158	51	886	186	0.63	0.063	3496											769	41	49	866
																			770	107	50	184	516	0	0	4524		770	158	52	886	184	1.26	0.126	3627											770	41	50	866
																			771	107	51	180	522	4.543	0.454	7868		771	158	53	888	181	2.271	0.227	3894											771	41	51	873
																			772	107	52	180	525	1.89	0.189	13357		772	158	54	896	180	5.079	0.508	3631											772	41	52	878
																			773	107	53	180	528	1.89	0.189	6446		773	158	55	905	176	6.205	0.62	3770											773	41	53	881
																			774	107	54	181	530	1.409	0.141	3691		774	158	56	905	173	1.89	0.189	3819											774	41	54	876
																			775	107	55	189	537	6.697	0.67	5842		775	158	57	905	173	0	0	3930											775	41	55	868
																			776	107	56	205	532	10.561	1.056	5634		776	158	58	905	172	0.63	0.063	3764											776	41	56	857
																			777	107	57	205	528	2.52	0.252	5671		777	158	59	905	172	0	0	3648											777	41	57	878
																			778	107	58	205	522	3.78	0.378	3388		778	158	60	904	170	1.409	0.141	3738											778	41	58	904
																			779	107	59	205	520	1.26	0.126	4441		779	158	61	904	170	0	0	3643											779	41	59	908
																			780	107	60	205	520	0	0	9577		780	158	62	904	170	0	0	3559											780	41	60	908
																			781	107	61	205	520	0	0	16060		781	158	63	904	170	0	0	3640											781	41	61	897
																			782	107	62	204	520	0.63	0.063	11549		782	158	64	904	170	0	0	3760											782	41	62	890
																			783	107	63	200	514	4.543	0.454	5083		783	158	65	904	170	0	0	3497											783	41	63	882
																			784	107	64	200	514	0	0	6131		784	158	66	904	170	0	0	3539											784	41	64	872
																			785	107	65	204	516	2.817	0.282	6900		785	158	67	904	170	0	0	3645											785	41	65	866
																			786	107	66	204	516	0	0	5067		786	158	68	904	170	0	0	3753											786	41	66	865
																			787	107	67	208	516	2.52	0.252	4032		787	158	69	904	170	0	0	3724											787	41	67	864
																			788	107	68	209	517	0.891	0.089	5380		788	158	70	904	170	0	0	3827											788	41	68	864
																			789	107	69	209	517	0	0	16058		789	158	71	904	170	0	0	3897											789	41	69	868
																			790	107	70	233	517	15.12	1.512	4314		790	158	72	904	170	0	0	3648											790	41	70	873
																			791	107	71	233	517	0	0	3885																				791	41	71	874
																			792	107	72	233	516	0.63	0.063	3208																				792	41	72	897
																			793	109	1	594	225	-1	-1	10166																				793	43	1	230
																			794	109	2	594	228	1.89	0.189	5583																				794	43	2	230
																			795	109	3	588	234	5.346	0.535	2634																				795	43	3	230
																			796	109	4	584	242	5.635	0.563	1318																				796	43	4	224
																			797	109	5	584	242	0	0	1880																				797	43	5	217
																			798	109	6	581	242	1.89	0.189	7915																				798	43	6	210
																			799	109	7	574	242	4.41	0.441	4625																				799	43	7	212
																			800	109	8	574	242	0	0	4528																				800	43	8	220
																			801	109	9	570	242	2.52	0.252	3820																				801	43	9	232
																			802	109	10	568	238	2.817	0.282	3468																				802	43	10	234
																			803	109	11	568	236	1.26	0.126	4526																				803	43	11	236
																			804	109	12	568	232	2.52	0.252	5324																				804	43	12	237
																			805	109	13	568	230	1.26	0.126	5394																				805	43	13	240
																			806	109	14	568	229	0.63	0.063	3315																				806	43	14	254
																			807	109	15	562	217	8.452	0.845	3018																				807	43	15	254
																			808	109	16	562	217	0	0	2998																				808	43	16	254
																			809	109	17	557	216	3.212	0.321	2687																				809	43	17	250
																			810	109	18	561	224	5.635	0.563	2773																				810	43	18	248
																			811	109	19	562	225	0.891	0.089	3070																				811	43	19	246
																			812	109	20	564	233	5.195	0.52	2914																				812	43	20	246
																			813	109	21	565	237	2.598	0.26	2597																				813	43	21	246
																			814	109	22	565	237	0	0	3151																				814	43	22	246
																			815	109	23	577	246	9.45	0.945	8420																				815	43	23	230
																			816	109	24	580	246	1.89	0.189	3459																				816	43	24	210
																			817	109	25	584	246	2.52	0.252	3043																				817	43	25	210
																			818	109	26	601	248	10.784	1.078	10430																				818	43	26	216
																			819	109	27	605	250	2.817	0.282	7012																				819	43	27	232
																			820	109	28	608	252	2.271	0.227	12625																				820	43	28	240
																			821	109	29	609	252	0.63	0.063	6426																				821	43	29	249
																			822	109	30	626	252	10.71	1.071	3016																				822	43	30	264
																			823	109	31	626	252	0	0	2832																				823	43	31	270
																			824	109	32	630	244	5.635	0.563	2676																				824	43	32	272
																			825	109	33	634	241	3.15	0.315	2640																				825	43	33	272
																			826	109	34	633	241	0.63	0.063	2802																				826	43	34	268
																			827	109	35	632	240	0.891	0.089	2759																				827	43	35	252
																			828	109	36	616	240	10.08	1.008	3206																				828	43	36	238
																			829	109	37	610	242	3.984	0.398	3396																				829	43	37	236
																			830	109	38	602	242	5.04	0.504	4825																				830	43	38	234
																			831	109	39	601	248	3.832	0.383	6983																				831	43	39	228
																			832	109	40	602	253	3.212	0.321	4303																				832	43	40	228
																			833	109	41	605	256	2.673	0.267	5048																				833	43	41	206
																			834	109	42	608	265	5.977	0.598	9730																				834	43	42	202
																			835	109	43	608	266	0.63	0.063	5346																				835	43	43	230
																			836	109	44	608	266	0	0	7696																				836	43	44	244
																			837	109	45	602	258	6.3	0.63	2356																				837	43	45	248
																			838	109	46	597	254	4.034	0.403	8141																				838	43	46	253
																			839	109	47	596	253	0.891	0.089	13094																				839	43	47	261
																			840	109	48	589	250	4.798	0.48	3818																				840	43	48	273
																			841	109	49	584	250	3.15	0.315	3274																				841	43	49	273
																			842	109	50	584	252	1.26	0.126	3816																				842	43	50	272
																			843	109	51	577	260	6.697	0.67	4488																				843	43	51	265
																			844	109	52	572	261	3.212	0.321	3387																				844	43	52	244
																			845	109	53	572	261	0	0	3632																				845	43	53	241
																			846	109	54	570	261	1.26	0.126	2982																				846	43	54	241
																			847	109	55	561	261	5.67	0.567	2856																				847	43	55	238
																			848	109	56	561	261	0	0	2708																				848	43	56	240
																			849	109	57	561	260	0.63	0.063	2849																				849	43	57	245
																			850	109	58	558	253	4.798	0.48	2979																				850	43	58	254
																			851	109	59	557	249	2.598	0.26	2519																				851	43	59	254
																			852	109	60	557	246	1.89	0.189	2462																				852	43	60	260
																			853	109	61	564	244	4.586	0.459	2804																				853	43	61	265
																			854	109	62	570	240	4.543	0.454	2778																				854	43	62	260
																			855	109	63	573	240	1.89	0.189	2847																				855	43	63	252
																			856	109	64	581	238	5.195	0.52	2860																				856	43	64	248
																			857	109	65	582	238	0.63	0.063	2697																				857	43	65	245
																			858	109	66	582	238	0	0	2764																				858	43	66	244
																			859	109	67	584	238	1.26	0.126	2927																				859	43	67	244
																			860	109	68	585	238	0.63	0.063	2863																				860	43	68	244
																			861	109	69	585	238	0	0	2876																				861	43	69	242
																			862	109	70	588	240	2.271	0.227	3172																				862	43	70	244
																			863	109	71	592	240	2.52	0.252	3005																				863	43	71	252
																			864	109	72	592	240	0	0	2773																				864	43	72	253
																			865	111	1	237	378	-1	-1	7205
																			866	111	2	244	369	7.183	0.718	2220
																			867	111	3	244	369	0	0	2021
																			868	111	4	244	369	0	0	6349
																			869	111	5	244	369	0	0	3295
																			870	111	6	244	368	0.63	0.063	3213
																			871	111	7	244	366	1.26	0.126	2764
																			872	111	8	244	366	0	0	5220
																			873	111	9	244	364	1.26	0.126	5208
																			874	111	10	244	364	0	0	4038
																			875	111	11	248	376	7.969	0.797	4771
																			876	111	12	248	376	0	0	4589
																			877	111	13	245	378	2.271	0.227	6922
																			878	111	14	245	378	0	0	7923
																			879	111	15	228	386	11.837	1.184	2878
																			880	111	16	228	380	3.78	0.378	2968
																			881	111	17	228	376	2.52	0.252	2953
																			882	111	18	228	369	4.41	0.441	3237
																			883	111	19	228	365	2.52	0.252	6148
																			884	111	20	230	361	2.817	0.282	5417
																			885	111	21	232	360	1.409	0.141	6568
																			886	111	22	234	360	1.26	0.126	7473
																			887	111	23	238	360	2.52	0.252	5661
																			888	111	24	242	358	2.817	0.282	6396
																			889	111	25	248	358	3.78	0.378	9347
																			890	111	26	252	356	2.817	0.282	5470
																			891	111	27	253	356	0.63	0.063	4163
																			892	111	28	256	354	2.271	0.227	3197
																			893	111	29	256	352	1.26	0.126	2882
																			894	111	30	256	352	0	0	2947
																			895	111	31	254	349	2.271	0.227	3011
																			896	111	32	253	349	0.63	0.063	3137
																			897	111	33	252	348	0.891	0.089	3161
																			898	111	34	252	348	0	0	2963
																			899	111	35	250	348	1.26	0.126	2707
																			900	111	36	250	349	0.63	0.063	2724
																			901	111	37	246	349	2.52	0.252	2820
																			902	111	38	241	352	3.673	0.367	3930
																			903	111	39	240	352	0.63	0.063	4426
																			904	111	40	238	352	1.26	0.126	3446
																			905	111	41	236	346	3.984	0.398	4111
																			906	111	42	234	345	1.409	0.141	5256
																			907	111	43	232	342	2.271	0.227	6595
																			908	111	44	229	342	1.89	0.189	3805
																			909	111	45	228	342	0.63	0.063	4145
																			910	111	46	236	352	8.068	0.807	2748
																			911	111	47	237	352	0.63	0.063	2773
																			912	111	48	238	354	1.409	0.141	2956
																			913	111	49	240	356	1.782	0.178	2675
																			914	111	50	241	356	0.63	0.063	2893
																			915	111	51	244	357	1.992	0.199	2865
																			916	111	52	244	357	0	0	3125
																			917	111	53	244	357	0	0	3338
																			918	111	54	244	356	0.63	0.063	4922
																			919	111	55	242	354	1.782	0.178	12945
																			920	111	56	242	353	0.63	0.063	3108
																			921	111	57	242	345	5.04	0.504	4019
																			922	111	58	242	336	5.67	0.567	4710
																			923	111	59	242	336	0	0	3077
																			924	111	60	240	336	1.26	0.126	3175
																			925	111	61	240	336	0	0	2892
																			926	111	62	240	336	0	0	2948
																			927	111	63	241	341	3.212	0.321	2815
																			928	111	64	241	341	0	0	2829
																			929	111	65	241	341	0	0	2750
																			930	111	66	236	341	3.15	0.315	2514
																			931	111	67	236	341	0	0	2970
																			932	111	68	224	341	7.56	0.756	3202
																			933	111	69	224	341	0	0	2923
																			934	111	70	224	341	0	0	3034
																			935	111	71	225	342	0.891	0.089	3089
																			936	111	72	225	344	1.26	0.126	3579
[truncated: 21 more columns]

## Sheet: Figure 3
Figure 3a	Average no.sprouts
	PBS	PBS	Gas6	Gas6					Figure 3g	p-AXL staining intensity			Figure 3h	PC Gas6 (pg/ml)
	pdgfrbcre-;fakfl/fl	pdgfrbcre+;fakfl/fl	pdgfrbcre-;fakfl/fl	pdgfrbcre+;fakfl/fl						FAK-null;Cas9 Ctrl	FAK-null;Gas6KO			FAK-null;Cas9 Ctrl	FAK-null;Gas6KO
	3	0	5	7					Mouse prep 1	83.115	Mouse prep 1	41		1248.66	86.088
	5	3	0	12						76.636		47.5		1023.21	83.975
	0	3	4	15						58		57.143		1057.15	80.876
	1	1	7	6						70.857		45.643
	8	1	8	3						63.25		44.286	Tumour growth (mm3)
	3	3	18	6						61		43.167	FAK-null;Gas6KO	Days	0	7	10	12
	5	2	8	3						76		41	Mouse 1		0	0	9.82	60.8
	3	8	2	10						66.5		46.294	2		0	6.16	21.52	51.65
	6	5	15	5						61.333		51.615	3		0	5.07	28.25	112.52
	0	0	3	10						60		43	4		0	6.04	20.77	33.55
	2	0	0	42						63.636		45.75	5		0	5.73	37.74	105.44
	2	5	39	15						66.056		50.5	6		0	4.58	24.8	110.11
	0		12	14						63.5		60.977	7		0	2.75	31.26	155.7
	3		4	38						68.138		45	8		0	0	27.16	109.29
	0		6	14						77.3		47.2	9		0	4.89	23.22	189
	0		10	8						66.25		41.667	10		0	3.37	27.61	64.9
	1		13	36						61		54	11		0	7.7	50.96	299
			6	17						62.143		46.25	12		0	0	17.93	101.5
			12	15						58		50.167	13		0	2.81	27.24	81.2
			10	22						75.63		46.5	14		0	0	11.07	82.17
			8	9						63		57
				14						62.636		44	FAK-null;Cas9 Mous e1		0	28.03	63.82	198.08
				25						63.25		46	2		0	31.7	206.39	408.38
										65		47	3		0	25.25	82.5	238.15
Figure 3b	B16F0Gas levels									72.41		48.75	4		0	50.75	169.88	795.6
	B16F0;Cas Ctrl	B16F0;Gas6ko								83		42.5	5		0	15.93		39.1
	160.291	136								59		41.5
	147.64	96.213								68		48.333	WT;Cas9 Mous e1		0	0	0	28.3
	151.749	122.002								63.333		43	2		0	0	0	57.4
		55.015								63		51.667	3		0	2.11	33.34	125.2
										58		52.273	4		0	2.14	25.02	132.1
Tumour volume (mm3)										60		42.333	5		0	0	19.49	68.06
	B16Cas9 Cre+	Gas6KO B16 Cre+	B16Cas9 Cre-	Gas6KO B16 Cre-						61.667		45	6		0	0.78	18.36	136.01
Mouse 1	573.36	252.35	312.05	393.12						62		44.167	7		0	0	21.49	194.69
2	340.27	191.56	271.58	108.19						63		41	8		0	0	4.08	53.7
2	365.63	48.67	299.4	480.46						84.516		50	9		0	0	0	46.3
4	131.07	274.18	130.23	221.81						77.839		59.8	10		0	1.7	11.92	36.3
5		236.16	344.39	226.6						67.167		46.4
6		153	368.06	314.4						58		42	Blood vessels (mm2)
7		458.55	100.35							59		41		FAK-null;Cas9	FAK-null;Gas6KO	WT;Cas9
										60.6		53.125		163	89	23
Figure 3c	p-Axl levels (A.U)			Axl mRNA levels						60		42		179	45	18
	WT	FAKKO		WT	FAKKO
	25	13324.4		2.97098	2.8603					72.167		56.111		170	25	20
	39	31689.3		2.92772	2.88931					59		43.5		66	49	69
	2256.11	22731.4		2.89884	2.82536					61.667		58.727		100	32	48
	16846.1	60087.7								60		48		186	30	33
										62		43		78	9	71
Figure 3d	p-Axl levels (A.U)									63		57.714		81	52	19
	WT				FAKKO
Time	0	5	10	15	0	5	10	15		61		44		107	55	57
	0.49981	0.57346	0.834854	0.83318	1.3948	1.02728	1.59728	0.942679		58		45.4		53	85	38
	0.269301	0.697333	1.03962	1.13559	1.08644	1.19168	1.31691	0.889264		64.667		44		55	19	90
	0.7824	0.98352	0.843295	0.993652	1.49286	1.23582	1.42496	1.2743		60.5		48		80	30	31
Figure 3e										67.75		47.25		78	70	28
Axl mRNA (fold change)	Fak-null;Cas9 PC	FAK-null;AxlKO PC								59.5		53.833		0	100	36
	1	0.429128								65.5		51.692		0	80	103
	1	0.410835								65.5		56.56		168
	1	0.449145								61		49		94
										62		46.667		34
										60		57.143		93
Tumour volume (mm3)										60.333		59.5		50
FAK-null;AXLKO	Days	0	7	10	12					58		43.8		82
Mouse 1		0	14.14	36.69	97.11					67.4		41		0
2		0	17.33	51.97	23.78					60		41		101
3		0	15.08	50.7	218.77					65		48.5		49
4		0	42.08	157.48	311.66					65		41		29
5		0	0	72.62	199.97					61		50.882		110
6		0	0	29.65	187.28					63.75		44.333		125
7		0	0	82.67	87.46					58		41.5		41
8		0	24.49	68.07	272.64					63.75		43.75
										60		43.333	Figure 3i
FAK-null;Cas9 Mouse 1		0	28.03	63.82	198.08					60.75		45	ratio p-pyk2/pyk2	WT			FAKKO
2		0	31.7	206.39	408.38					60		43.5	Time (min)	0	10	20	0	10	20
3		0	25.25	82.5	238.15					69		49.5		0.26	0.55	0.66	0.72	0.68	0.8
4		0	50.75	169.88	795.6					59		55.091		0.28	0.5	0.86	0.39	1.1	0.601
5		0	15.93	15.93	39.1					61		42.5		0.752	0.3	0.18	0.35	0.66	0.63
										64.5		44.833	ratio p-src/src	WT			FAKKO
WT;Cas9 Mouse 1		0	0	0	28.3					64.5		41	Time (min)	0	10	20	0	10	20
2		0	0	0	57.4					59.667		49.25		3.87781	3.95796	3.7439	3.974	3.66083	4.39687
3		0	2.11	33.34	125.2					68.333		44.25		3.2994	3.78887	4.19409	3.90608	3.76463	3.85494
4		0	2.14	25.02	132.1					59.5		50.429		1.71222	1.75853	1.79966	1.71772	1.67316	1.69145
5		0	0	19.49	68.06					70.75		41
6		0	0.78	18.36	136.01					82.805		43	Figure 3j	Gas6 mRNA
7		0	0	21.49	194.69					59.5		41		WT untreated	FAKKO untreated	WT + PF271	FAKKO + PF271
8		0	0	4.08	53.7					67.5		41		1	3.81127	1.81328	0.79996
9		0	0	0	46.3					61		50.385		1	3.9066	1.80214	0.742262
10		0	1.7	11.92	36.3					63.5		57.152		1	2.29262	3.12098	0.578344
										69.5		47		1	2.12874		0.650671
Blood vessels (mm2)	FAK-null;Cas9	FAK-null;AXLKO	WT;Cas9							58		43		1	3.88843
	163	5	23							63.6		45.25		1	3.74848
	179	0	18							68.25		41
	170	10	20							72.4		48.583
	66	31	69							66.8		47.75
	100	27	48							66.5		49.5
	186	42	33							69.105		53.067
	78	73	71							58		43
	81	30	19							74.667		43
	107	58	57							59		41
	53	15	38							65.943		42.25
	55	57	90							62.571		42
	80	25	31							59		43
	78	17	28							72		47
	0	16	36							59		41
	0	28	103							72.414		41
	168	17								58		50.714
	94	35								60		46.25
	34	41								62		49.4
	93	41								58		46.667
	50	83								65		51
	82	35								69		41
	0	40								60		54.571
	101	62								61.667		44
	49	15								73		57.143
	29	29								75.375		42.333
	110	7								60.5		53.241
	125	43								61		52.667
	41	69								59		43.8
		157								63.593		41
		46								69.75		51.214
		111								61.25		41
		41								62.786		45.667
										64		45.25
		50								73.8		43
		180								58		43.667
		80								66.5		43
		28								59		53.273
		100								59		55.571
										80.569		46.667
										60.5		42
Figure 3f										59.75		43
										62.2		48.385
Gas6 levels (pg/ml)	WT	FAKKO								67		44.25
	334.979	1162.35								59		45.5
	331.838	1056.8								67.938		47.5
	316.761	1144.13								58		42
	312.991	1050.52								75.444		41
	299.17	1160.46								62.4		54.2
	287.862	1041.73								59		47.25
										61.4		41
Gas6 levels (pg/ml)	FAK-null;Cas9	FAK-null;AxlKO								61.667		44
	1248.66	415.267								58.5		42
	1023.21	352.066								59.667		41
	1057.15	232.418								58		48
										61.947		45
										59.5		45
										75.238		52.375
										62.333		47.929
										60.5		50
										58		45.5
										63.5		51.25
										61		48
										72		43.5
										77.5		44.25
										60		45.5
										64.75		41.5
										66.222		48.5
										59.5		43.5
										60.5		49
										59.5		47.167
										58.5		42.333
										61		46.333
										58.5		55.5
										59.5		45
										62		51.167
										59		49.5
										58		45
										63.25		41
										71.364		52.8
										58		43
										58		43
										58		47.333
										59.25		45
										80.567		43
										66.25		43.25
										58		42
										76.6		58.5
										58		43
										59		45.667
										58		41
										63.826		46
										60		47
										60.5		47
										59.714		45.857
										60		47.75
										64		42
										59.5		44
										76.5		52.875
										60.1		41.667
										58		51.143
										61		52.294
										62.143		43.5
										62.167		46
										60		46
										59		41
										62.5		43.5
										61.25		44
										78.304		45.2
										58.333		46.25
										59.684		42
										60.5		43.5
										63.25		45
										61.4		46.75
										62.571		45.25
										60.833		41
										59		42
										59		65.946
										59.4		43.75
										63.25		51.6
										58.8		48
										62.25		45
										59		47.333
										60.444		45
										60.375		56.905
										58.667		57.4
										61		41
										60		45.071
										60		42
										61.5		43.667
										71.4		42.75
										58		63
										60.667		46.182
										66.333		41
										60.333		41.667
										69		46
										58.8		45
										59		42
										59		41.5
										59.5		41.667
										61		47
										60		41.6
										61.333		41.5
										61.75		41
										67		49.75
										58		52
										59		47.5
										59		42
										66.75		41
										60		48
										59		42
										58		44
										58		42.667
										62.75		43.667
										58		47
										58		41
										60		47
										60.667		41
										63.333		41.333
										62.6		44.667
										59		41.5
										58.778		41
										59.125		51
										58.833		43.545
										59		41
										62.667		45
										58.25		41.286
										63.75		49.118
										63.038		41.333
										59.5		45.833
										58		42.143
										58.5		43
										76.778		41.333
										59.75		41
										58		50.231
										58		42.5
										58.667		47.778
										81.544		41
										58
										59.25
										64.75
										59.143
										63.375	Mouse prep 2	29.25
										64.667		25
										58		28.667
										58		29
										59.5		27
										62.4		25
										60		30
										60.692		26
										66		25.5
										61.857		25
										64.25		33.667
										60.667		33.316
										85.214		25
										64		25
										59.5		25
										68.667		26.667
										59.5		25
										61.375		25
										58		25.75
										62.667		26
										60.4		25
										58		25
										62.5		29.714
										60.5		26
										58.5		27
										58		26
										61		25
										60		26.3
										64.75		25.333
										66.5		26.25
										60.5		31.4
										61.75		29
										59.5		25.25
										60		27
										61.75		25.5
										58		25
										62.75		25.5
										63.727		25.25
										61.857		25.5
										58		25.6
										61		27.429
										64.2		25
										73.227		25
										69.75		25.5
										59.667		26.857
										60.75		27.75
										58		26.5
										61.25		25.5
										67.615		25.5
										62		27.5
										58		25
										59		32.8
										61		28.75
										64.25		25.25
										58		25.5
										71.625		27.75
										62		25.25
										59		27.75
										61.25		25
										59.5		30.25
										72.444		27
										69.5		29
										60		26.5
										66.899		26.5
										61.25		25
										58		26.286
										58		25
										63.1		26.4
										62		28.6
										58		28.25
										60		26
										64.562		26
										62.5		25
										61.571		25
										62.667		28.833
										62.333		37.25
										58		28.25
										67.25		26
										58		26
										69.6		29
										63.75		26.2
										58		27.5
										66.25		26.333
										63		27
										65.5		26
										64.286		27.25
										59		25
										62.5		25.333
										58		26
										69.4		25
										64.667		29.8
										59.5		35
										64.8		25.667
										61		25
										80.567		25.316
										64.75		30
										85.928		25
										61		27.25
										63		30.273
										63		25
										61.6		25.947
										63.4		25
										60		25.667
										58		25.714
										61		25.286
										61		25
										83.124		25
										61.5		33
										62		28.25
										64.2		25
										60		26.296
										66.5		26.25
										59.5		31.4
										61.667		28
										61		26.5
										66.222		25.833
										62.25		25
										70.125		25
										62.333		28
										77.818		25
										63		28.24
										67		25
										63		25
										60.875		38.286
										63.3		25
										59.5		25
										61.75		25.5
										86.066		28.333
										64.25		26.9
										82.657		26
										58.667		27.25
										84.925		26.8
										58		25
										59.667		25.429
										59.5		25
										59.5		26.333
										61		25
										59.333		31.2
										60		25
										61		26.4
										59.333		27.5
										60.25		26
										81.722		26
										64.75		25
										63.25		25
										65.25		26
												25
												25
												33.692
												26.5
										63.89		25
										71.673		26.5
										56.848		27
										53.625		25
										67.303		27.143
										46		27.125
										47.8		26.25
										49.471		25
										48.727		26.714
										52.333		25
										55.449		25.5
										47.25		26.974
										47.8		26.333
										64.616		26.25
										57.75		27.8
										55		26.667
										64.125		30.6
										46		26.4
										50		26
										50		35.25
										60.5		32
										50.75		27
										68.719		27.75
										46.5		25
										49.375		25.333
										58.425		28.429
										57.25		25
										46		29.143
										58.5		25.5
										58.222		25
										50.923		26
										49.5		25
										55.25		26
										51.48		27.25
										49.75		27
										47.5		25.75
										51.7		26
										58.659		26
										54.6		25
										54		25.75
										53.083		26.5
										51.5		26
										60		25.5
										49		26.667
										52		25
										47.75		25.833
										52		26
										60.182		25
										53.5		26
										54.5		25
										50.4		27
										63		25.6
										53.667		27.2
										48.077		25.667
										53.5		43.692
										58.333		25.5
										56.5		43.4
										53.75		25
										52.2		26.5
										54.378		33.5
										49		27
										51.5		26.5
										61.5		26
										55.6		30.333
										48		26
										68		27.692
										49.625		35.5
										58		25
										56.05		25
										53.333		27.6
										56.5		28.143
										64.161		29.364
										52		25
										55		33.571
										49.667		28
										68.717		26.25
										48		25
										49		27
										50		30
										62		26.75
										49.5		27.8
										49.4		25
										54.087		26.5
										68.553		26.6
										57.4		26.167
										55.6		30
										53		37.3
										48.6		26
										55.5		26
										59		26
										51.5		26
										57.75		25
										50.168		28.75
										65.899		28
										47		27
										55.824		30
										47.833		31.714
										61		30.091
										51.25		26.286
										52		26.778
										58		27
										53.667		25
										50		27
										48.5		27
										49.5		26
										57		30
										52.625		40
										61.429		31.2
										46.2		34.25
										49		25
										50.5		28
										53.533		27.333
										57.4		25
										51		32
										48.667		26.5
										57		29.25
										57		28.5
										49.154		36.5
										47		28.6
										49		30.4
										50.6		28.273
										47		30
										48.5		27
										49.769		26.667
										56.4		26.5
										55.6		28.778
										49.833		25
										48.5		30.3
										52.893		33.629
										50.75		27.75
										48.25		32.75
										51.8		25
										58.75		27.25
										51.182		25.5
										48.167		29.667
										54.5		27.25
										52		25
										61		29.3
										58.375		31.607
										50		28.25
										46.667		26.2
										51.6		28.5
										49.333		27.25
										62.333		27.091
										55		25.5
										51.125		25
										45.667		27.5
										56		27.429
										49.5		25.5
										49		25
										47.222		25.333
										51		25
										46.167		27.222
										60.5		30.059
										49.258		26.5
										55.167		26.5
										52		25
										52.5		26
										56.6		26.5
										62		29.5
										48.167		25
										54.676		27.889
										59.542		29.929
										50.5		25.5
										47.5		25
										49.875		25.417
										62.125		26.429
										46.75
										52.5
										52.5
										50.571
										48		38.91
										48.5		35.375
										48		41.571
										51		31
										56.75		37.25
										58		33.583
										60.444		37.25
										48.4		36.6
										55.5		33
										49		37.667
										48.143		34
										53.833		34
										48.263		34.25
										49.5		38.917
										48.5		33.333
										48.5		38.25
										48		32
										53		31.333
										53.5		39.286
										49.931		31
										47.714		44
										46.706		35.647
										54.875		32
										54.165		35
										47.286		31.5
										56		33.25
										48		32.333
										47		35.5
										49.571		37
										56		33.75
										47.6		32.5
										53.6		46.105
										49.211		31
										51		31
										47.5		31
										46		31
										50.5		38
										44		34.818
										48.2		31
										54.25		31.25
										48	Mouse prep 3	42.933
										48		31
										53.345		43.4
										52.8		32
										49.215		35.583
										51.6		33.375
										47.625		32.75
										53		32
										48.5		36
										49.333		41.3
										50.5		35.286
										69		37.806
										59.5		36.778
										47.5		34.5
										49.286		31
										57.625		31
										46.417		35
										48.5		34.167
										54.333		33.25
										49		33
										54.857		31.5
										48.545		39.8
										46.875		31.75
										46.333		32.667
										61.25		40.394
										47.667		34.353
										55.714		45.083
										48.385		31.5
										47.125		38
										56.8		32.333
										52		33.857
										54.125		32
										64.667		41.4
										47		34
										47.25		32.25
										48.889		43.833
										50.6		33.5
										46		31.667
										50.75		42.393
										59.5		52.294
										47		34.5
										46.333		37.5
										57		31.333
										50.875		34.333
										46.526		32
										49.75		34.125
										49.148		34.25
										47.833		31
										47.941		47.189
										50.667		32.6
										49.5		36.25
										51		34.889
										48.25		35.286
										48.4		37.143
										56		32.25
										49.667		50.37
										48.667		32
										46		33.375
										50.5		32
										48.5		35.429
										52.455		33.5
										52		36.2
										50.424		34
										49.5		34.2
										52.833		33.2
										48.6		36.842
										59.111		32
										48.833		33
										57.125		31
										48.5		32
										51.862		31.5
										58.75		36.143
										51.857		33.5
										54		33
										47.625		39.962
										48.667		31
										49.5		34.5
										49.75		31.75
										53.2		36.5
										51		31
										49.333		31
										45.818		31.25
										49.286		32.8
										54.125		37.556
										51.2		36.625
										51.833		37.8
										49.8		33
										54.222		31.75
										47		37.75
										54.643		32
										57.2		31
										48.5		36.944
										46		32
										58		33
										48.7		35.75
										53.5		31.8
										55.5		31
										47.4		31.75
										47.231		33.333
										50.353		32.5
										46.5		34.429
										47.875		38.25
										61.756		44.923
										53.5		35.75
										74		31
										46.75		32.667
										46		40.111
										47		38.333
										50		32
										48.667		31
										47		32.2
										46.455		38.833
										66.372		31
										48.5		33
										50.667		34
										54.259		36.154
										46.4		32.333
										50.4		31.6
										49.429		37.857
										47		34.067
										47.25		31
										47.857		33.6
										47		35.118
										46		32
										49		33
										46		31.5
										71.556		31.5
										48.5		31
										56		31.5
										54.071		31
										51		31
										50		32.5
										49		32.5
										52.818		33
										53		39.787
										51		32.4
										52.8		31.5
										46.667		32
										51.333		34
										48.333		31
										66.667		31
										51.48		35.25
										49		33.5
										48		31
										48.2		32.2
										48.5		32
										48.167		38
										48.5		32.333
										67.2		34.188
										55.333		32.125
										47		31.25
										71.4		36.5
										53.591		31
										48		31
										55.5		32
										48.5		31
										45.333		34.25
										48.875		31
										53.294		36.25
										49.875		31
										50		34.5
										68.446		35.5
										51.85		33.381
										48.619		31.5
										56		31
										54.237		31
										47.523		34.714
										71.083		31
										46.4		32
										47.32		31.5
										49		36.556
										46.5		34
										48.8		32
										46.167		35.25
										51.571		41.95
										50.375		31
										55.857		31
										53.933		35.286
										46		32
										49.179		32
										49		44.526
										51.929		31
										48.333		34.2
										48.75		31
										48.695		31.333
										49.3		37.556
										52.586		32
										48.857		32
										58.667		47.049
										48.25		34.75
										51.8		31.5
										49		33.5
										54.5		31.667
										52		31
										60.667		31
										61.121		34.667
										49.833		32.333
										51.603		33.692
										45.5		34
										51		31.667
										51		33.955
										57.143		36
										57.859		36.176
										54.625		38.03
										47		32.75
										46.05		31
										49.714		35
										47.143		32.75
										51		33.429
										64		31.667
										49		34.25
										47.545		35.769
										59.125		31.6
										49.125		38.533
										47.5		36.2
										50.5		31.333
										50.875		34.909
										49.091		35.4
										65.561		31.333
										49.4		32.875
										52		35.321
										46.706		40.222
										47.5		34
										66		31.25
										50		32
										47.2		34.25
										52.5		40.053
										49.889		40.533
										52.417		31
										53.4		32.125
										52.667		31.25
										48.5		33
										46.091		31
										50.8		33.5
										55		31.25
										51		31
										56.6		32
										53.5		35.571
										52.5		32.5
										49.636		36
										52		31
										53.714		32.333
										54		33.375
										50.667		31
										49.4		32.8
										52.8		31
										47.905		33.091
										49		32.4
										46		31
										47.5		31.5
										50		37.889
										47.444		31
										47.333		33.515
										54.067		31.5
										51		37.5
										47.333		31
										48		33.75
										47.667		32.25
										47.167		37.8
										48.6		31
										53.333		31.5
										47.343		40.75
										63.6		33.2
										57.25		49.592
										58.667		31
										51		31.75
										51.667		31
										48.857		35.75
										50.5		34
										49.167		32.25
										60.5		31
										49.5		33.214
										48.5		31
										54		32.9
										48		31
										46		39.583
										63.857		32.6
										52.278		33
										50.667		33.5
										53		34.333
										49		32
										50.5		32
										47		32
										49.329		31
										72.667		33.091
										56.5		32
										52.6		33.25
										47.091		33.522
										47		32
										47.6		33.333
										49.824		32.333
										54.75		32
										48.333		36.8
										56.333		32.5
										50.5		36
										50.333		31
										52.4		33
										46.333		32
										48.444		31.75
										48		36.25
										51.5		32
										48		35.6
										53		36.913
										61.875		34.273
										69.946		31.5
										62.8		31.5
										53.429		31.75
										47.2		36.455
										54.667		32
										49		34.15
										52.571		31
										58.623		32.167
										74.375		32.5
										48		31
										47.2		32
										49.857		37.25
										49		33.5
										49.8		40.167
										53.326		38.5
										51		34.333
										47.364		32
										46		46.147
										49.2		31
										61.25		36.5
										50		35.143
										48		33.2
										53.762		39.486
										53.25		37.667
										56		33.4
										51		42.986
										48.333		31
										61		31
										48.526		31
										52		32.75
										50.143		31
										49.128		35.167
										50		33.25
										61.5		34.357
										58.135		31.667
										70.85		31
										50.6		31.5
										47.5		31.25
										51		31
										54		42.889
										49.2		44.036
										47.5		32
										50		33
										50.5		33.167
										54.231		31
										49.986		31.5
										49.667		39.778
										49.5		31
									Mouse prep 2	53.5		45.071
										47.2		32
										50.583		38
										51.769		32.5
										48.458		32
										55.25		31
										50.889		46.353
										53.857		43.8
										57.2		37.889
										54.222		32
										48		31
										47.45		33
										44		31
										52.167		32.75
										51		38.056
										47.3		32
										56.857		31
										48		31
										51		35.24
										55.3		31.25
										51.5		31.667
										52.2		32.2
										52.5		34.417
										47.2		33.4
										47.5		32
										49		31.25
										48.25		42.395
										54.5		33.429
										45.5		31
										52.5		38.889
										56.667		31.833
										51.278		32.5
										52.4		32.75
										47		31.75
										48.25		31
										55.2		31
										47.5		41
										51		32.5
										53		31
										49.2		32.875
										52		32.75
										47.75		31.333
										53.667		31.5
										55		41.263
										47		31
										49.167		31.75
										53.5		33
										48		32
										56.25		31
										59		31.5
										53.5		31
										50		31
										49		31
										69.6		31.5
										49.75		32.625
										48		31.4
										45.5		32.5
										52		33.968
										51		38.289
										51		32.25
										49.4		31
										51		39.2
										53.6		31
										50		32.333
										53.667		31.75
										59.333		36.2
										51		32
										46		32.667
										50.5		37
										50.5		31
										53.5		32.05
										50		31.75
										51		36.857
										49.833		31
										64.093		32
										50.833		34.2
										48		34
										51.333		35.235
										68.094		32.4
										50.5		31.5
										50.182		32
										55.429		31
										51		36.321
										57.5		32.25
										64.104		31
										49		35.875
										50.2		32
										51.87		33.417
										50.5		32.556
										46.333		31.75
										52		32.25
										55.2		31.4
										47		31
										48		32
										49.727		34
										53.857		32
										53.143		32
										58		32.333
										47		31.6
										53.375		31
										60.875		31.5
										58.25		31
										66.691		32
										52		32.333
										58.513		36.667
										55.429		31
										48.75		34.75
										48		31
										55		31
										63.602		34.125
										53.375		31.167
										62.786		36.333
										63.229		32.143
										52		32.25
										52.125		31
										49		36.889
										51.857		31
										69.6		32.25
										64.907		32.1
										67.384		35
										48.4		31
										56.736		31
												31
												32
												34.625
												36.5
										73.488		31.75
										63.8		34.25
										73.667		32.222
										78.981		31.333
										65.857		32.75
										65		33.4
										67.605		32
										71.688		32.286
										63		34.625
										64.75		32.5
										64		36.444
										66		31
										66		31.5
										63.5		37
										64		31
										63.25		31
										65.672		31
										69.58		32
										67.5		31
										67.333		34
										75.385		34.5
										83.915		31
										65		32
										65.64		35
										64.333		31
										64.455		31.375
										67		31.75
										67.5		31
										63		33.824
										75.508		38.597
										64		31
										66.25		34.75
										73.167		33.5
										65.6		31
										63		31.75
										67.333		31
										72		35.25
										64.364		32
										67.111		34.647
										76.675		33.375
										63.909		34.222
										77.417		36.75
										66.8		31
										65.25		31
										67.857		36.333
										72.867		32
										63		38.93
										63		31.8
										64		33.8
										63		33.75
										66.5		31
										78.625		31
										70.412		33.75
										65.75		31
										67.333		32.333
										65.333		35.2
										89.661		34.75
										64.7		33.592
										68.818		36.353
										67.333		38.5
										72.304		35.087
										76.4		32
										68		32.643
										64		33.125
										67.5		34.829
										67.72		31
										63.25		31
										66		32.25
										63.5		31
										66.714		32
										64		31.125
										79.171		31.667
										69.5		32.571
										65		32
										67.474		31.667
										68.75		32
										66.25		31.5
										69.156		31
										68		31
										76.766		34
										66		33.5
										67.333		32.25
										83.882		34.167
										67.75		31.5
										65		34.385
										64.333		32.6
										65		38.842
										72.333		31
										68.5		32
										65		31.923
										64.333		35.556
										75.667		32.2
										69.5		32.077
										65.25		32.222
										69		32
										71.5		33
										66.905		35.143
										63		31
										80		32
										67		31.333
										69.939		31
										83.583		31
										64.125		34.75
										63.8		31
										65.333		32
										68		33
										68.167		31
										63.5		37
										65.333		32.25
										63		35.75
										63.5		31
										70.708		32
										88.983		31.5
										65.25		33.75
										72.9		35.577
										65.5		34.154
										64.25		31
										78.25		31
										65.5		32.5
										63		33.75
										68.143		31
										64		32
										81		31
										63		44.571
										83.2		32.833
										63		32
										65		40
										75.833		32
										63		32.75
										68		31.75
										68		35.333
										84.676		34.632
										79.25		32.5
										69.667		32
										65		31
										74		31
										86.75		32.414
										80.677		31
										69.333		31
										75.424		32
										65.25		31
										83.091		31.5
										68.75		36.667
										64.4		33.8
										90.429		39.714
										73		31
										73.1		35.364
										77		34.917
										80		33.2
										68.75		32.75
										63		42.5
										72.25		34.333
										71.25		34
										63.5		31
										65.75		32
										63		32.2
										77		32.25
										79.833		33.667
										72		31.571
										86.634		31
										66		33
										83.091		32
										82.072		32
										71.25		31
										68.875		31
										77.75		31.5
										84.231		33.357
										63		32
										67.308		34
										63		32.2
										64.667		32.667
										70.267		32
										64.75		31
										69		40.364
										63.8		32.5
										71.182		36.857
										65.429		31
										66.4		38.6
										65		32.25
										78.778		34.938
										83.889		31
										76		31.25
										66		33
										63.5		32
										65		31
										75		31
										66.778		33
										68		31
										63		31
										78.865		31.5
										68.463		31.5
										66.25		32
										67.75		31
										66.304		32.25
										71.917		32
										63.5		33.75
										63		31
										71.75		31.25
										78.607		31.5
										65		34.667
										73.857		31
										68.25		35.5
										77.25		37.2
										63		32.333
										66.375		32
										65		32
										75		33.25
										70.784		32.667
										76.692		33
										67.667		32
										66		35.3
										63		35.143
										64.2		33.429
										65.643		31.333
										75.8		37
										83		31
										75		31
										79.383		33.6
										63.333		33
										75.25		33.5
										65		31.5
										80.062		32.167
										64.5		31.667
										63		31.75
										66		33
										73.2		31.2
										63		33
										81.667		33.75
										63.333		32.5
										75.364		32.333
										63		32
										65		32
										68.75		32.5
										79.5		31
										76.286		34.25
										70.293		31.5
										63.5		33
										75.571		31.5
										69.125		34.81
										64		31
										80.167		34
										63.333		32.667
										81.667		32.167
										75.714		43.636
										66.833		32.6
										68		36.25
										73.125		32
										71.667		33.545
										65.6		34.7
										79.5		33.75
										79.077		31
										70.7		32
										68.6		32
										70.143		33.75
										65.5		39.688
										77.5		35
										66.143		31
										65.5		32.333
										69.75		33.75
										64		33.75
										63.5		32
										65.4		38.429
										83.214		35.389
										75.25		33.667
										72.571		37
										76.75		31.75
										65		31
										65		31.2
										68		32.714
										67.5		31.4
										75.857		41
										78.556		34.429
										64.5		32
										64.571		42.167
										63		31.4
										66.5		31
										66		33
										67.25		34.182
										85.847		32.5
										74.256		32.75
										65.556		31.75
										66.75		32.6
										69		33.625
										63.5		32
										81.48		31.75
										74.846		37.75
										69.5		33
										76.385		31
										63		33.6
										74.429		33.571
										67.4		33
										90.333		33
										71.353		32.75
										63.75		35
										63		35.667
										64.5		31
										78.818		31.833
										64.5		39.875
										63.5		33.167
										66.5		32.25
										66		33.286
										84.875		34
										65		37
										66.75		31
										69.857		38.833
										74.75		33
										71.75		31
										73		31.667
										66		31
										67		39.122
										68.5		32.75
										64.8		33.25
										65		31
										65.2		32.25
										66		31.25
										79.5		32.25
										63		31.333
										65.2		31
										66.5		34.087
										66.857		33
										63.75		31.625
										70		32.2
										85.5		31
										63		33.455
										82.6		31.5
										64.333		32
										72.5		31
										73.25		32
										75.909		36.731
										71.667		32.75
										75.7		36.667
										64		31.333
										64		40
										63		32.667
										72.714		35.083
										65		37.333
										65.75		31
										82.889		31
										74		32.417
										66		33.5
										72.75		31.25
										63		31
										65.333		31.75
										70		40.865
										65.2		31.571
										69.167		36.2
										66.25		34.091
										82.25		31.5
										75.6		31
										63		33
										64.2		32.714
										68		37.62
										73.857		34.714
										69.75		33
										73.286		31
										64		32.2
										83.406		32.667
										76.667		34.471
										66		31
										73.375		38.304
										65.25		35.75
										67		31
										64		32.25
										69.8		34.5
										64		32
										75.1		31.5
										68.4		33.909
										84.722		31
										65		31
										67		33
										64.857		39.067
										79.857		31
										77.4		33.562
										64		31
										63.75		35.5
										71.562		36
										65.333		35.25
										81.085		34.6
										76.886		31
										70
										64.8
										68
										89.167
										65	Mouse prep 4	42.5
										63		42
										74.6		45.5
										70.75		48.2
										69.5		48.286
										77		44
										65.25		44.6
										64.5		42
										63		48
										63		53.667
										70.5		43.5
										73		43
										83.345		42
										64.5		44.667
										75.5		42
										63		43.8
										63		45
										65		42
										67.333		42
										76.5		43.143
										64		43
										64		43
										67.75		44.8
										63		42
										66		44.5
										73.933		44
										63.5		43.5
										74.286		43
										64.5		43.333
										64.25		44.833
										75.571		42
										68.5		44.333
										80.278		44
										66.333		42.5
										70.6		42.5
										74.484		45
										73.429		42.5
										63.333		45.87
										67.8		43.333
										70.571		44
										69		42
										83.731		45
										63		48.8
										66		42
										65.167		45.5
										84.4		42
										64.5		43.875
										73.238		43
										72		43
										63		48
										88.48		48.312
										66.333		42.5
										65.6		42
										64.333		47
										84.25		42.667
										67.571		43.571
										81.75		47.143
										72.611		47.5
										80.387		42
										79.6		42
										74		45
										74.923		43
										64.167		42
										63		45.857
										66.897		42.667
										64.5		46.571
										72.455		42
										64.5		44
										66		42
										66		42
										64		52.429
										65.75		43.5
										65		43
										63.25		44
										63		55.6
										64.667		42.667
										66		43.5
										65.286		42.5
										72		42
										68.471		45
										69.375		45.333
										66.143		44.5
										70.182		44.667
										68.909		44.312
										80.968		42.333
										64		50.167
										65		42
										67.5		43.6
										64.5		42
										75.389		42.5
										75.333		43
										80.138		45.537
										71.125		44.25
										72.375		42
										68		48.5
										63		44.5
										66		42.5
										73.571		46.579
										63		61.275
										65.5		46.25
										63		47.815
										66.8		44.2
										69.4		47.667
										82.67		44.5
										84.857		43
										65		42.75
										64.4		42
										82.556		47.533
										64		47.5
										67		45.5
										78.086		46.75
										66.25		42.5
										67.333		42
										73.143		42
										69.629		42.667
										63		42
										64.333		49.333
										66.8		48.167
										80.25		42.333
										75.455		42
										82.44		42
										76.524		43
										64.333		44.2
										63.333		42
										63.667		42.5
										64		42.6
										86.248		43
										78.35		44.5
										69.75		46
										67.5		42
										69.25		42
										70		42
										67		42
										67		44.5
										75.273		44.444
										64		42.75
										69		42
										74.607		42.429
										77.808		42
										78.806		44.75
										74		42
										64		42
										63		46.357
										64		47.25
										66.556		43
										64.833		43.595
										64.714		47
										65		49
										66.857		45.75
										69.4		42
										64.333		42
										63.667		46.5
										63		43
										64.667		42.5
										68.125		51.143
										86.556		42
										67.692		42.5
										63		46.935
										63		43.75
										66.5		43.312
										77.5		42
										74.143		54.8
										66.25		42
										79.8		42.667
										83.667		42
										64.4		42
										66		46.857
										66.571		42.75
										78.5		44.444
										63.5		45.88
										63		42
										63		42.667
										74.292		43
										63.5		47.25
										63.5		48
										63.5		48
										63		42
										69.75		43.333
										68.286		42.714
										65.75		43
										72.673		43.286
										67.75		46
										64		44
										64		42.667
										64.667		44.556
										64		45.182
										77		42.25
										81.556		48.25
										64.333		42.75
										63		43.25
										63		56.455
										69.25		42.5
										71.895		43
										83.2		42
										76		43.75
										65		42.25
										67		42.667
										70.75		43
										64		44.2
										63		42
										65.5		43.667
										68.75		47.3
										70.07		43
										67.5		42
										64.8		42.5
										65.25		43.429
										68.379		42
										68.571		43
										71		43
										82.308		42
										79.583		42
										78.417		43
										65		44.167
										66		43.667
										64		42
										72.25		45.5
										69.857		42
										69.174		42.5
										71.9		45.923
										63		44.8
										71.75		42.857
										78.5		42.25
										67.889		44.429
										66.3		45.75
										71.105		43.2
										63.875		42.667
										63		43.75
										69.25		42.25
										63		47.533
										69.538		43.846
										67.333		42
										74.5		43
										67.509		43.5
										63		42.4
										63.5		42
										63.75		42
										63.667		42.333
										77.429		42
										72		43.667
										89.229		43.2
										81.074		43.75
										64.333		44.6
										67.25		43.667
										63		43
										63		42.333
										73.4		42
										63.8		42
										63		43.167
										63		45
										77.5		42
										79.227		42
										79.214		42
										66		44.333
										78.55		48.4
										64.889		42.75
										69.875		43
										63		45
										68.105		46.167
										64		45
										75.444		45
										80.509		43.75
										71.231		43
										63		49.944
										77.778		43
										63		42
										65.545		42
										64.5		42
										80.125		42.75
										71.731		46
										63		42.2
										74.467		48.667
										70.75		42
										65.25		42.5
										69.77		43
										65.333		42
										65.25		51.5
										74.698		43
										63		43
										79.333		42
										63		42
										64.857		45.769
										63.667		42
										64.286		42
										66.769		42
										65		46.2
										67		45
										64		53.25
										64.25		42.333
										69.8		42
										71.286		44
										68.167		43
										63.333		51
										64.667		42.667
										65.5		42
										64		46
										64.333		42.75
										64		43.75
										69		45.429
										69.368		43.333
										65		43
										80.769		43
										82.5		43.714
										65.625		44
										65.333		51.1
										68.286		42
										67.25		51.5
										80.167		42.75
										63		42
										78.5		47.333
										65		42
										63		42.5
										66.25		52.628
										64.385		45.2
										63		54.875
										64.8		43.75
										70		43.5
										65.143		43
										66		45.115
										64		48.5
										79.214		46.333
										67.75		42
										63		42
										66.75		42.5
										63		48.357
										63		42
										74.882		42
										63		45.273
										64		42.5
										75		45.167
										66.75		43
										63		43.818
										78.286		43.2
										74		42
										64.783		43
										79.497		42
										70.426		42
										64.25		44.6
										65.2		45.6
										64.75		45.692
										63.333		43
										80.579		42.333
										83.667		51.333
										65		46.667
										63		47.25
										66.25		44.875
										77		46
										78		43
										64		43.6
										65.833		46.7
										71.987
										64.5
										74.438
										63
										76.5
										64
										72.711
										65
										63.5
										69.571
										87.522
										63
										64.333
										80.15
										64.4
										74.625
										65.333
										65.6
										76
										78.778
										64.421
										67.5
										72.625
										74.125
										63.5
										66.667
										67.286
										67.455
										82.125
										66.5
										66.75
										64.75
										75.267
										66
										65.5
										84.136
										76.667
										66
										74.706
										73.231
										72
										65.5
										76.909
										86
										66
										65.375
										66.111
										63
										81.615
										63.5
										64
										63.333
										63
										65.2
										63
										65.5
										69.8
										77.333
										65.429
										75
										67.25
										64
										64.8
										70.308
										73.941
										76.125
										70.75
										63
										78.286
										66
										69.5
										67.905
										73.778
										73.579
										63
										82.389
										65.875
										67.75
										74.571
										64.5
										65.667
										63
										72.636
										75.333
										68
										65.2
										66
										71.857
										65
										63
										66.875
										71
										84.125
										64
										67.571
										75.346
										73.077
										65
										66.25
										64.75
										63.333
										71.8
										81.571
										65.5
										66.75
										69.4
										69
										64
										66.25
										66.357
										65
										65.75
										63.111
										63
										63
										73.3
										65.667
										64.833
										69.833
										66.6
										66.75
										63
										63
										74.5
										72.095
										63
										72.567
										63
										67.25
										65.727
										63
										63
										63
										63
										64.25
										65
										86
										86.8
										67.25
										63
										78.778
										63
										64
										63
										82
										66
										77.706
										63.667
										69.429
										80.462
										79.143
										63.6
										78.429
										71.043
										64
[truncated: 2,202 more rows]

## Sheet: Figure 4
Figure 4a	Cyr61 WB after B16 co-culture			Cyr61 WB							Figure 4e	Tumour volume (mm3)				Figure 4h	TF WB
	WT	FAKKO		WT	FAKKO						FAK-null;Cyr61KO						B16F0 + WT	B16F0+FAKKO
	2868.36	3588.61		0.391409	1.96216						Days	0	7	10	12		6231.68	9748.92
	2402.78	3011.49		0.97965	1.11482						Mouse 1	0	13.18	37.96	185.3		6390.56	9515.97
	1923.07	3041.19									2	0	19.98	14.9	82.5		5220.26	6978.8
	1930.78	3710.9									3	0	0	0	43.5		4574.68	6658.73
	2448.49	3315.78									4	0	29.94	67.58	83.26
	2443.07	3131.36									5	0	19.49	66.12	74.9	Figure 4i	TF WB
											6	0	27.65	16.3	382.31		Untreated	Cyr61
Figure 4b	Cyr61 WB										7	0	16.31	0	25.27		0.182959	1.82666
Time (min)	WT 0	10	20	FAKKO 0	10	20	FAK-null;AxlKO0	10	20								0.300073	2.32799
	0.204	1.469	0.437	0.757	1.45	1.02	0	0	0		FAK-null;Cas9 Mous e1	0	28.03	63.82	198.08		0.711899	1.59653
	0.599	0.417	0.415	1.03	0.756	1.7	0	0	0		2	0	31.7	206.39	408.38	Figure 4j	TF WB
	0.394	0.324	0.245	0.502	0.735	1	1.67	0.819	0.246		3	0	25.25	82.5	238.15		B16Cas9 CtrlB16 TFKO	B16TFKO
											4	0	50.75	169.88	795.6		0.791242	0.496402
											5	0	15.93		39.1		0.725394	0.376101
Figure 4c	Cumulative sprout length (pixel)																0.825238	0.421537
	PBS	Cyr61									WT;Cas9	0	0	0	28.3
	567.829	174.542									2	0	0	0	57.4		Tumour volume (mm3)
	392.494	337.816									3	0	2.11	33.34	125.2		B16Cas9	TFKO B16	B16Cas9	TFKO B16
	277.766	674.481									4	0	2.14	25.02	132.1		131.07	114.46	312.05	68.85
	404.368	529.59									5	0	0	19.49	68.06		573.36	365.47	271.58	201.14
	377.28	628.033									6	0	0.78	18.36	136.01		340.27	18.5	299.4	240.16
	625.454	442.298									7	0	0	21.49	194.69		365.63	244.09	130.23	257.73
	277.995	773.69									8	0	0	4.08	53.7			191.8	344.39	378.33
	205.206	908.981									9	0	0	0	46.3			308.45	368.06	907.5
	151.155	419.257									10	0	1.7	11.92	36.3				100.35	191.69
	268.548	625.475																		72.5
	355.29	659.578																		289.85
	265.201	272.721									Blood vessels (mm2)
	169.932	649.766										FAK-null;Cas9	FAK-null;Cyr61KO	WT;Cas9
	388.803	549.014										163	15	23
	219.736	384.091										179	20	18
	433.566	349.899										170	98	20
	103.397	221.122										66	22	69
	223.971	555.529										100	42	48
	310.471	714.239										186	87	33
	175.708	474.317										78	23	71
	284.923	581.977										81	77	19
	67.28	452.579										107	64	57
	250.169	525.221										53	43	38
	387.725	585.248										55	25	90
	323.937	239.409										80	0	31
	362.785	534.718										78	0	28
	304.13	380.355										0	43	36
	375.202	352.939										0	98	103
	330.841	744.409										168	54
	298.461	695.774										94	79
	447.099											34	0
	288.471											93	44
	134.658											50	24
	528.877											82	82
	440.815											0	35
	546.875											101	30
	698.376											49	88
												29	60
												110	25
												125	38
												41	25
													39
Figure 4d	Cyr61 levels												68
	FAK-null;Cas9	FAK-null;Cyr61KO											78
	0.153047	0.0891101											77
	0.261559	0.0635558											73
	0.249	0.0428064											45
													26
													83
											Figure 4f	AKT levels
											Ratiop-AKT/AKT	Time	WT			FAKKO
												0	0.26219	0.8415	0.628	1.2964	1.3414	1.317
												5	0.4414	1.0962	0.7294	1.4216	1.5236	1.594
												10	0.89325	0.8308	0.829	1.71	1.64089	1.694
											Figure 4g	Cyr61 levels
												WT	WT +GD	WT +Gas6+ GDC	WT +Gas6+ GDC	FAKKO	FAKKO+GDC	FAKKO+Gas6+GDC	FAKKO+Gas6+GDC
												0.75	0.777	0.35	0.18	0.71	1.11	0.27	0.02
												0.48	0.273	0.3	0.92	0.67	0.44	0.32	0.22
												0.5	0.516	0.69	0.5	0.53	0.45	0.39

## Sheet: Figure 5
Figure 5b	% PC-FAK -undetectable vessels	Figure 5c	Tumour blood vessel density (mm2)				Figure 5d	Breslow thickness (%)
12.2			<50% BV are PC FAK-undetectable	>50% BV are PC FAK-undetectable				<50% BV are PC FAK-undetectable	>50% BV are PC FAK-undetectable
15.3			6	20				0.6	4
18.3			19.9	18.8				2.7	10
34.3			13	23.8				2.76	7
36.7			20.6	19.3				1	4.5
43.3			16.5	17				1.31	10
46			13.4	24.7				1.2	3.2
50.9			11.1	23.9				1	5
57.6			21.8	18.1				2.6	7.5
59.7			17.5	24.5				1.2	5.5
65.4			26.6	20.4				0.5	4.5
71.6			18	47.7				1.5	8.9
73.3				17					5
73.3				14.6					8
73.5				29.2					3.5
74.9				18.3					2.7
76.1				26.3					7.2
78.2				17.8					3.72
85.6				18					2.7
87
87
87.3
87.7
91.2
93
93.4
95.9
100

## Sheet: Supplementary Figure 1
SF 1b	Average weight (g)
Male (pdgfrbcre+;fakfl/fl)	31.5	34.1	31.8	29.7	28.5	30.1	28.2	28.7	31.4	28	28.1	36	33.9	30.3	32.7	36.3	30.5	28.3	35.9	30.5	31.4	34.4	30.3	31.9	29.8	33.1	34.4	44.1
Male (pdgfrbcre-;fakfl/fl)	23	23.9	24.5	27.7	25.7	24.1	26.5	23.2	20.9	23.5	22	19.9	22.5	23.4	24.4	22.1	23	22.2	24.2	24.6	21.1	24.5	29.2	22.6	24.4	30	23.6
Female(pdgfrbcre+;fakfl/fl)	23.6	29.3	30.1	34.3	29.7	29.2	29	28.6	30.9	39.1	28.1	30.9	21.7	26.3	32.4
Female (pdgfrbcre-;fakfl/fl)	21.2	23	25.9	24.4	18.9	25	22.2	22.4	19.8	19.6	25	22.1	23	22.5	22.7	22.8	25.5	23.8	24.9
SF 1e	FAK mRNA levels
	EC from WT mice	EC from FAKKO mice	WT PC	FAKKO PC
	1	0.89	1	0.02
	1	0.96	1	0.08
			1	0.24
SF 1f	pdgfrb mRNA levels
	WT PC	FAKKO PC
	9.533	13.154
	16.634	21.613
SF 1g	Vascular density(unchallenged skin)
	pdgfrbcre-;fakfl/fl	pdgfrbcre+;fakfl/fl
	2.1135	1.0246
	1.30458	2.11192
	2.79041	2.72665

## Sheet: Supplementary Figure 3
SF 3	NG2 positive BV (%)
	pdgfrbcre-;fakfl/fl	pdgfrbcre+;fakfl/fl
	67.6	32.8
	74.2	54
	78	40.2
	94.6	36.5
		54.5

## Sheet: Supplementary Figure 4
SF 4a	Blood vessels (%)
Perimeter	0-100	0-100	100-250	100-250	250-400	250-400	>400	>400
	pdgfrbcre-;fakfl/fl	pdgfrbcre+;fakfl/fl	pdgfrbcre-;fakfl/fl	pdgfrbcre+;fakfl/fl	pdgfrbcre-;fakfl/fl	pdgfrbcre+;fakfl/fl	pdgfrbcre-;fakfl/fl	pdgfrbcre+;fakfl/fl
	65.5	68.4	27.3	28.2	3.6	2.3	3.6	1.1
	50.6	47.1	36.8	40	9.2	11.8	3.4	1.2
	61.3	75.9	33.3	22.4	3.2	1.8	2.2	0
	53.9	59.3	40.8	37.4	3.9	3.3	1.3	0
	50.7	60.5	38	34.9	7	3.5	4.2	1.2
		53.2		41.5		3.2		2.1

## Sheet: Supplementary Figure 5
SF 5	Perfused blood vessels (%)
B16F0	pdgfrbcre-;fakfl/fl	pdgfrbcre+;fakfl/fl
	82	86
	84	79
	91	86
	80	84
	77	91
	85	86
	99	86
RIP-Tag	pdgfrbcre-;fakfl/fl	pdgfrbcre+;fakfl/fl
	38.4106	48.9209
	75.906	66.8874
	60.8795	38.4146
	63.8728	53.6508
	84.1517	69.1489
	70.9335	67.8688
		54.3417
		59.8591
		66.7688
		84.8758

[truncated: 6 more sheets: Supplementary Figure 6, Supplementary Figure 7, Supplementary Figure 8, Supplementary Figure 9, Supplementary Figure 10, Supplementary Figure 11]
